# Supplementary material for: Limited carbon cycling due to high-pressure effects on the deep-sea microbiome
Source: Nat Geosci. 2022 Nov 28;15(12):1041–7. doi: 10.1038/s41561-022-01081-3 (PMC9726642; doi:10.1038/s41561-022-01081-3)
Supplement: Supplementary file 2 — List of up- and down-regulated functions of Alteromonas, Bacteroidetes and SAR202 using gene ontology, [file 41561_2022_1081_MOESM2_ESM.xlsx]

## Sheet: up-regulation
GO.acc	GO.aspect	GO.name	taxa	depth	Laplace.corr..Log.2..fold.change	Laplace.corr..Bonf..corr.p.value	enrichment
GO:0009737	biological_process	response to abscisic acid	Alteromonas	Bathy/Epi	1.2084	0.00238	up-regulation
GO:1990641	biological_process	response to iron ion starvation	Alteromonas	Bathy/Epi	1.2084	0.00238	up-regulation
GO:0010273	biological_process	detoxification of copper ion	Alteromonas	Bathy/Epi	4.67068	0.00385	up-regulation
GO:0010272	biological_process	response to silver ion	Alteromonas	Bathy/Epi	4.67068	0.00385	up-regulation
GO:0090351	biological_process	seedling development	Alteromonas	Bathy/Epi	1.2084	0.00238	up-regulation
GO:0046688	biological_process	response to copper ion	Alteromonas	Bathy/Epi	1.19949	0.000441	up-regulation
GO:0050892	biological_process	intestinal absorption	Alteromonas	Bathy/Epi	1.2084	0.00238	up-regulation
GO:0034755	biological_process	iron ion transmembrane transport	Alteromonas	Bathy/Epi	4.10979	2.69e-11	up-regulation
GO:0006825	biological_process	copper ion transport	Alteromonas	Bathy/Epi	3.67068	0.0124	up-regulation
GO:0010040	biological_process	response to iron(II) ion	Alteromonas	Bathy/Epi	1.2084	0.00238	up-regulation
GO:0060003	biological_process	copper ion export	Alteromonas	Bathy/Epi	4.67068	0.00385	up-regulation
GO:0043937	biological_process	regulation of sporulation	Alteromonas	Bathy/Epi	1.15958	0.00401	up-regulation
GO:0022600	biological_process	digestive system process	Alteromonas	Bathy/Epi	1.2084	0.00238	up-regulation
GO:0006113	biological_process	fermentation	Alteromonas	Bathy/Epi	2.17969	0.0204	up-regulation
GO:0035434	biological_process	copper ion transmembrane transport	Alteromonas	Bathy/Epi	3.67068	0.0124	up-regulation
GO:1902601	biological_process	silver ion transmembrane transport	Alteromonas	Bathy/Epi	4.67068	0.00385	up-regulation
GO:0031597	cellular_component	cytosolic proteasome complex	Alteromonas	Bathy/Epi	1.48474	0.0367	up-regulation
GO:0000502	cellular_component	proteasome complex	Alteromonas	Bathy/Epi	1.48474	0.0367	up-regulation
GO:1905369	cellular_component	endopeptidase complex	Alteromonas	Bathy/Epi	1.48474	0.0367	up-regulation
GO:1905368	cellular_component	peptidase complex	Alteromonas	Bathy/Epi	1.48474	0.0367	up-regulation
GO:0005774	cellular_component	vacuolar membrane	Alteromonas	Bathy/Epi	1.122	0.0019	up-regulation
GO:0005773	cellular_component	vacuole	Alteromonas	Bathy/Epi	1.07648	0.0023	up-regulation
GO:1904949	cellular_component	ATPase complex	Alteromonas	Bathy/Epi	1.45459	0.0194	up-regulation
GO:0098805	cellular_component	whole membrane	Alteromonas	Bathy/Epi	1.03842	0.00519	up-regulation
GO:0098588	cellular_component	bounding membrane of organelle	Alteromonas	Bathy/Epi	1.03842	0.00519	up-regulation
GO:0009376	cellular_component	HslUV protease complex	Alteromonas	Bathy/Epi	1.48474	0.0367	up-regulation
GO:0048027	molecular_function	mRNA 5'-UTR binding	Alteromonas	Bathy/Epi	1.04254	0.00623	up-regulation
GO:0046915	molecular_function	transition metal ion transmembrane transporter activity	Alteromonas	Bathy/Epi	4.90199	6.04e-17	up-regulation
GO:0030350	molecular_function	iron-responsive element binding	Alteromonas	Bathy/Epi	1.16287	0.00329	up-regulation
GO:0005375	molecular_function	copper ion transmembrane transporter activity	Alteromonas	Bathy/Epi	3.62515	0.00964	up-regulation
GO:0005381	molecular_function	iron ion transmembrane transporter activity	Alteromonas	Bathy/Epi	5.03323	8.12e-12	up-regulation
GO:0046873	molecular_function	metal ion transmembrane transporter activity	Alteromonas	Bathy/Epi	2.76041	4.8e-17	up-regulation
GO:0015091	molecular_function	ferric iron transmembrane transporter activity	Alteromonas	Bathy/Epi	5.03323	8.12e-12	up-regulation
GO:0008198	molecular_function	ferrous iron binding	Alteromonas	Bathy/Epi	1.12634	0.00554	up-regulation
GO:0072510	molecular_function	trivalent inorganic cation transmembrane transporter activity	Alteromonas	Bathy/Epi	5.03323	8.12e-12	up-regulation
GO:0050440	molecular_function	2-methylcitrate synthase activity	Alteromonas	Bathy/Epi	2.31702	0.0382	up-regulation
GO:0015080	molecular_function	silver ion transmembrane transporter activity	Alteromonas	Bathy/Epi	4.62515	0.00302	up-regulation
GO:0015297	molecular_function	antiporter activity	Alteromonas	Bathy/Epi	2.76601	0.000175	up-regulation
GO:0015291	molecular_function	secondary active transmembrane transporter activity	Alteromonas	Bathy/Epi	2.16311	4.97e-07	up-regulation
GO:0000160	biological_process	phosphorelay signal transduction system	Alteromonas	Meso/Epi	1.05335	3.87e-05	up-regulation
GO:0045892	biological_process	negative regulation of transcription, DNA-templated	Alteromonas	Meso/Epi	1.13299	0.00159	up-regulation
GO:0046086	biological_process	adenosine biosynthetic process	Alteromonas	Meso/Epi	1.55649	0.00531	up-regulation
GO:0046085	biological_process	adenosine metabolic process	Alteromonas	Meso/Epi	1.55649	0.00531	up-regulation
GO:0044208	biological_process	'de novo' AMP biosynthetic process	Alteromonas	Meso/Epi	1.30034	0.0322	up-regulation
GO:0033542	biological_process	fatty acid beta-oxidation, unsaturated, even number	Alteromonas	Meso/Epi	1.36745	0.0243	up-regulation
GO:0001130	molecular_function	bacterial-type RNA polymerase transcription factor activity, sequence-specific DNA binding	Alteromonas	Meso/Epi	1.1762	0.00586	up-regulation
GO:0004019	molecular_function	adenylosuccinate synthase activity	Alteromonas	Meso/Epi	1.57997	0.00196	up-regulation
GO:0046915	molecular_function	transition metal ion transmembrane transporter activity	Alteromonas	Meso/Epi	3.39094	0.00213	up-regulation
GO:0043565	molecular_function	sequence-specific DNA binding	Alteromonas	Meso/Epi	1.3375	8.58e-06	up-regulation
GO:0003700	molecular_function	DNA-binding transcription factor activity	Alteromonas	Meso/Epi	1.04932	0.000133	up-regulation
GO:1990837	molecular_function	sequence-specific double-stranded DNA binding	Alteromonas	Meso/Epi	1.44156	0.00737	up-regulation
GO:0003690	molecular_function	double-stranded DNA binding	Alteromonas	Meso/Epi	1.34203	0.0221	up-regulation
GO:0000976	molecular_function	transcription regulatory region sequence-specific DNA binding	Alteromonas	Meso/Epi	1.49785	0.00584	up-regulation
GO:0071949	molecular_function	FAD binding	Alteromonas	Meso/Epi	1.09137	0.0292	up-regulation
GO:0001217	molecular_function	bacterial-type RNA polymerase transcriptional repressor activity, sequence-specific DNA binding	Alteromonas	Meso/Epi	1.10313	0.028	up-regulation
GO:0052572	biological_process	response to host immune response	Alteromonas	Bathy/Meso	4.89546	8.17e-29	up-regulation
GO:0051260	biological_process	protein homooligomerization	Alteromonas	Bathy/Meso	1.17925	1.27e-11	up-regulation
GO:0052553	biological_process	modulation by symbiont of host immune response	Alteromonas	Bathy/Meso	7.11416	1.45e-28	up-regulation
GO:0052552	biological_process	modulation by organism of immune response of other organism involved in symbiotic interaction	Alteromonas	Bathy/Meso	7.11416	1.45e-28	up-regulation
GO:0052564	biological_process	response to immune response of other organism involved in symbiotic interaction	Alteromonas	Bathy/Meso	4.89546	8.17e-29	up-regulation
GO:0052562	biological_process	negative regulation by symbiont of host immune response	Alteromonas	Bathy/Meso	7.11416	1.45e-28	up-regulation
GO:0052561	biological_process	negative regulation by organism of immune response of other organism involved in symbiotic interaction	Alteromonas	Bathy/Meso	7.11416	1.45e-28	up-regulation
GO:0075136	biological_process	response to host	Alteromonas	Bathy/Meso	4.89546	8.17e-29	up-regulation
GO:0052031	biological_process	modulation by symbiont of host defense response	Alteromonas	Bathy/Meso	7.11416	1.45e-28	up-regulation
GO:1901616	biological_process	organic hydroxy compound catabolic process	Alteromonas	Bathy/Meso	1.47384	1.96e-19	up-regulation
GO:0044003	biological_process	modification by symbiont of host morphology or physiology	Alteromonas	Bathy/Meso	5.5371	1.04e-27	up-regulation
GO:0000028	biological_process	ribosomal small subunit assembly	Alteromonas	Bathy/Meso	3.36125	3.17e-05	up-regulation
GO:1901615	biological_process	organic hydroxy compound metabolic process	Alteromonas	Bathy/Meso	1.28411	4.55e-21	up-regulation
GO:0048870	biological_process	cell motility	Alteromonas	Bathy/Meso	1.00262	5.96e-15	up-regulation
GO:1900232	biological_process	negative regulation of single-species biofilm formation on inanimate substrate	Alteromonas	Bathy/Meso	1.26232	4.88e-10	up-regulation
GO:1900231	biological_process	regulation of single-species biofilm formation on inanimate substrate	Alteromonas	Bathy/Meso	1.26232	4.88e-10	up-regulation
GO:0090503	biological_process	RNA phosphodiester bond hydrolysis, exonucleolytic	Alteromonas	Bathy/Meso	1.73347	0.000331	up-regulation
GO:0097588	biological_process	archaeal or bacterial-type flagellum-dependent cell motility	Alteromonas	Bathy/Meso	1.41372	1.5e-18	up-regulation
GO:0009405	biological_process	pathogenesis	Alteromonas	Bathy/Meso	1.03404	1.34e-27	up-regulation
GO:0009888	biological_process	tissue development	Alteromonas	Bathy/Meso	5.99007	1.16e-11	up-regulation
GO:0052200	biological_process	response to host defenses	Alteromonas	Bathy/Meso	4.89546	8.17e-29	up-regulation
GO:0031214	biological_process	biomineral tissue development	Alteromonas	Bathy/Meso	5.9814	1.42e-11	up-regulation
GO:0034310	biological_process	primary alcohol catabolic process	Alteromonas	Bathy/Meso	7.11416	1.45e-28	up-regulation
GO:0034308	biological_process	primary alcohol metabolic process	Alteromonas	Bathy/Meso	1.6628	3.22e-26	up-regulation
GO:0051289	biological_process	protein homotetramerization	Alteromonas	Bathy/Meso	1.33156	2.76e-12	up-regulation
GO:0043207	biological_process	response to external biotic stimulus	Alteromonas	Bathy/Meso	1.50448	1.95e-16	up-regulation
GO:0052173	biological_process	response to defenses of other organism involved in symbiotic interaction	Alteromonas	Bathy/Meso	4.89546	8.17e-29	up-regulation
GO:0034755	biological_process	iron ion transmembrane transport	Alteromonas	Bathy/Meso	1.74591	0.00264	up-regulation
GO:0051707	biological_process	response to other organism	Alteromonas	Bathy/Meso	2.02559	1.11e-18	up-regulation
GO:0051701	biological_process	interaction with host	Alteromonas	Bathy/Meso	2.17162	1.81e-22	up-regulation
GO:0045471	biological_process	response to ethanol	Alteromonas	Bathy/Meso	7.11416	1.45e-28	up-regulation
GO:1900191	biological_process	negative regulation of single-species biofilm formation	Alteromonas	Bathy/Meso	1.26232	4.88e-10	up-regulation
GO:1900190	biological_process	regulation of single-species biofilm formation	Alteromonas	Bathy/Meso	1.20627	1.88e-09	up-regulation
GO:0052255	biological_process	modulation by organism of defense response of other organism involved in symbiotic interaction	Alteromonas	Bathy/Meso	7.11416	1.45e-28	up-regulation
GO:0051817	biological_process	modification of morphology or physiology of other organism involved in symbiotic interaction	Alteromonas	Bathy/Meso	1.4665	1.25e-13	up-regulation
GO:0045149	biological_process	acetoin metabolic process	Alteromonas	Bathy/Meso	1.49088	2.66e-19	up-regulation
GO:0045150	biological_process	acetoin catabolic process	Alteromonas	Bathy/Meso	1.53192	1.15e-19	up-regulation
GO:0001539	biological_process	cilium or flagellum-dependent cell motility	Alteromonas	Bathy/Meso	1.41372	1.5e-18	up-regulation
GO:0043901	biological_process	negative regulation of multi-organism process	Alteromonas	Bathy/Meso	1.26232	4.88e-10	up-regulation
GO:0043900	biological_process	regulation of multi-organism process	Alteromonas	Bathy/Meso	1.20627	1.88e-09	up-regulation
GO:1902652	biological_process	secondary alcohol metabolic process	Alteromonas	Bathy/Meso	1.49945	1.4e-19	up-regulation
GO:0046164	biological_process	alcohol catabolic process	Alteromonas	Bathy/Meso	1.46963	2.69e-19	up-regulation
GO:0016311	biological_process	dephosphorylation	Alteromonas	Bathy/Meso	1.23314	0.00443	up-regulation
GO:0009607	biological_process	response to biotic stimulus	Alteromonas	Bathy/Meso	1.50448	1.95e-16	up-regulation
GO:0097305	biological_process	response to alcohol	Alteromonas	Bathy/Meso	1.68844	1.35e-22	up-regulation
GO:0035821	biological_process	modification of morphology or physiology of other organism	Alteromonas	Bathy/Meso	1.4665	1.25e-13	up-regulation
GO:0006068	biological_process	ethanol catabolic process	Alteromonas	Bathy/Meso	7.11416	1.45e-28	up-regulation
GO:0006066	biological_process	alcohol metabolic process	Alteromonas	Bathy/Meso	1.4189	7.21e-23	up-regulation
GO:0006067	biological_process	ethanol metabolic process	Alteromonas	Bathy/Meso	1.6628	3.22e-26	up-regulation
GO:2000765	biological_process	regulation of cytoplasmic translation	Alteromonas	Bathy/Meso	5.36125	1.14e-06	up-regulation
GO:2000766	biological_process	negative regulation of cytoplasmic translation	Alteromonas	Bathy/Meso	5.36125	1.14e-06	up-regulation
GO:0042180	biological_process	cellular ketone metabolic process	Alteromonas	Bathy/Meso	1.46188	1.35e-20	up-regulation
GO:0042182	biological_process	ketone catabolic process	Alteromonas	Bathy/Meso	1.54781	1.98e-20	up-regulation
GO:0071973	biological_process	bacterial-type flagellum-dependent cell motility	Alteromonas	Bathy/Meso	1.54712	3.72e-20	up-regulation
GO:0006928	biological_process	movement of cell or subcellular component	Alteromonas	Bathy/Meso	1.00262	5.96e-15	up-regulation
GO:0044451	cellular_component	nucleoplasm part	Alteromonas	Bathy/Meso	4.79134	0.000149	up-regulation
GO:0065010	cellular_component	extracellular membrane-bounded organelle	Alteromonas	Bathy/Meso	5.84445	3.35e-11	up-regulation
GO:0031225	cellular_component	anchored component of membrane	Alteromonas	Bathy/Meso	3.04768	3.16e-11	up-regulation
GO:0022627	cellular_component	cytosolic small ribosomal subunit	Alteromonas	Bathy/Meso	5.2243	9.94e-07	up-regulation
GO:0044461	cellular_component	bacterial-type flagellum part	Alteromonas	Bathy/Meso	2.01811	1.81e-21	up-regulation
GO:0044463	cellular_component	cell projection part	Alteromonas	Bathy/Meso	1.4915	3.96e-18	up-regulation
GO:0009420	cellular_component	bacterial-type flagellum filament	Alteromonas	Bathy/Meso	2.80331	2.42e-25	up-regulation
GO:0030288	cellular_component	outer membrane-bounded periplasmic space	Alteromonas	Bathy/Meso	2.45785	1.46e-35	up-regulation
GO:0019028	cellular_component	viral capsid	Alteromonas	Bathy/Meso	4.55687	0.00129	up-regulation
GO:0044423	cellular_component	virion part	Alteromonas	Bathy/Meso	4.59869	0.000898	up-regulation
GO:0019012	cellular_component	virion	Alteromonas	Bathy/Meso	4.59869	0.000898	up-regulation
GO:0031246	cellular_component	intrinsic component of periplasmic side of cell outer membrane	Alteromonas	Bathy/Meso	4.43519	1.51e-07	up-regulation
GO:0009288	cellular_component	bacterial-type flagellum	Alteromonas	Bathy/Meso	2.186	8.31e-23	up-regulation
GO:0032153	cellular_component	cell division site	Alteromonas	Bathy/Meso	2.19188	0.000112	up-regulation
GO:0016592	cellular_component	mediator complex	Alteromonas	Bathy/Meso	4.67886	0.000437	up-regulation
GO:0042646	cellular_component	plastid nucleoid	Alteromonas	Bathy/Meso	4.67886	0.000437	up-regulation
GO:0042644	cellular_component	chloroplast nucleoid	Alteromonas	Bathy/Meso	4.67886	0.000437	up-regulation
GO:0005509	molecular_function	calcium ion binding	Alteromonas	Bathy/Meso	1.48395	2.87e-29	up-regulation
GO:0016896	molecular_function	exoribonuclease activity, producing 5'-phosphomonoesters	Alteromonas	Bathy/Meso	1.66072	0.000634	up-regulation
GO:0004654	molecular_function	polyribonucleotide nucleotidyltransferase activity	Alteromonas	Bathy/Meso	5.76243	6.76e-10	up-regulation
GO:0052935	molecular_function	ethanol:cytochrome c oxidoreductase activity	Alteromonas	Bathy/Meso	7.7744	9.36e-47	up-regulation
GO:0052934	molecular_function	alcohol dehydrogenase (cytochrome c) activity	Alteromonas	Bathy/Meso	7.7744	9.36e-47	up-regulation
GO:0016898	molecular_function	oxidoreductase activity, acting on the CH-OH group of donors, cytochrome as acceptor	Alteromonas	Bathy/Meso	4.62578	1.83e-43	up-regulation
GO:0004451	molecular_function	isocitrate lyase activity	Alteromonas	Bathy/Meso	1.18956	6.47e-09	up-regulation
GO:0043878	molecular_function	glyceraldehyde-3-phosphate dehydrogenase (NAD+) (non-phosphorylating) activity	Alteromonas	Bathy/Meso	7.05325	1.32e-27	up-regulation
GO:0004035	molecular_function	alkaline phosphatase activity	Alteromonas	Bathy/Meso	3.45644	4.6e-10	up-regulation
GO:0004029	molecular_function	aldehyde dehydrogenase (NAD) activity	Alteromonas	Bathy/Meso	2.94639	1.82e-23	up-regulation
GO:0046915	molecular_function	transition metal ion transmembrane transporter activity	Alteromonas	Bathy/Meso	1.51089	0.000519	up-regulation
GO:0018468	molecular_function	alcohol dehydrogenase (acceptor) activity	Alteromonas	Bathy/Meso	4.83739	0.000369	up-regulation
GO:0005381	molecular_function	iron ion transmembrane transporter activity	Alteromonas	Bathy/Meso	1.83478	0.00156	up-regulation
GO:0008408	molecular_function	3'-5' exonuclease activity	Alteromonas	Bathy/Meso	1.06966	0.042	up-regulation
GO:0030551	molecular_function	cyclic nucleotide binding	Alteromonas	Bathy/Meso	5.73328	1.18e-09	up-regulation
GO:0046873	molecular_function	metal ion transmembrane transporter activity	Alteromonas	Bathy/Meso	1.32978	6.66e-05	up-regulation
GO:0015091	molecular_function	ferric iron transmembrane transporter activity	Alteromonas	Bathy/Meso	1.83478	0.00156	up-regulation
GO:0030246	molecular_function	carbohydrate binding	Alteromonas	Bathy/Meso	1.81518	7.6e-20	up-regulation
GO:0072510	molecular_function	trivalent inorganic cation transmembrane transporter activity	Alteromonas	Bathy/Meso	1.83478	0.00156	up-regulation
GO:0016833	molecular_function	oxo-acid-lyase activity	Alteromonas	Bathy/Meso	1.19658	1.28e-10	up-regulation
GO:0036440	molecular_function	citrate synthase activity	Alteromonas	Bathy/Meso	1.03186	0.000211	up-regulation
GO:0004532	molecular_function	exoribonuclease activity	Alteromonas	Bathy/Meso	1.66072	0.000634	up-regulation
GO:0000175	molecular_function	3'-5'-exoribonuclease activity	Alteromonas	Bathy/Meso	1.66072	0.000634	up-regulation
GO:0004527	molecular_function	exonuclease activity	Alteromonas	Bathy/Meso	1.06966	0.042	up-regulation
GO:0004108	molecular_function	citrate (Si)-synthase activity	Alteromonas	Bathy/Meso	1.03186	0.000211	up-regulation
GO:0016791	molecular_function	phosphatase activity	Alteromonas	Bathy/Meso	1.20346	0.00554	up-regulation
GO:0016796	molecular_function	exonuclease activity, active with either ribo- or deoxyribonucleic acids and producing 5'-phosphomonoesters	Alteromonas	Bathy/Meso	1.66072	0.000634	up-regulation
GO:0050061	molecular_function	long-chain-aldehyde dehydrogenase activity	Alteromonas	Bathy/Meso	7.0414	2.3e-27	up-regulation
GO:0033723	molecular_function	fluoroacetaldehyde dehydrogenase activity	Alteromonas	Bathy/Meso	7.0414	2.3e-27	up-regulation
GO:0035438	molecular_function	cyclic-di-GMP binding	Alteromonas	Bathy/Meso	5.73328	1.18e-09	up-regulation
GO:0004749	molecular_function	ribose phosphate diphosphokinase activity	Alteromonas	Bathy/Meso	4.578	0.00425	up-regulation
GO:0098869	biological_process	cellular oxidant detoxification	Bacteroidetes	Bathy/Epi	1.7616	3.79e-05	up-regulation
GO:0072593	biological_process	reactive oxygen species metabolic process	Bacteroidetes	Bathy/Epi	2.13187	0.000141	up-regulation
GO:0006520	biological_process	cellular amino acid metabolic process	Bacteroidetes	Bathy/Epi	2.18616	1.13e-18	up-regulation
GO:0046037	biological_process	GMP metabolic process	Bacteroidetes	Bathy/Epi	2.92492	9.23e-05	up-regulation
GO:0006979	biological_process	response to oxidative stress	Bacteroidetes	Bathy/Epi	2.48384	8.26e-06	up-regulation
GO:0071236	biological_process	cellular response to antibiotic	Bacteroidetes	Bathy/Epi	3.83721	0.000496	up-regulation
GO:0046049	biological_process	UMP metabolic process	Bacteroidetes	Bathy/Epi	2.66728	2.62e-07	up-regulation
GO:0006508	biological_process	proteolysis	Bacteroidetes	Bathy/Epi	2.00285	9.42e-15	up-regulation
GO:1901068	biological_process	guanosine-containing compound metabolic process	Bacteroidetes	Bathy/Epi	2.92492	9.23e-05	up-regulation
GO:0042542	biological_process	response to hydrogen peroxide	Bacteroidetes	Bathy/Epi	3.83721	0.000496	up-regulation
GO:0006213	biological_process	pyrimidine nucleoside metabolic process	Bacteroidetes	Bathy/Epi	2.69923	1.36e-07	up-regulation
GO:0006206	biological_process	pyrimidine nucleobase metabolic process	Bacteroidetes	Bathy/Epi	2.72532	8.72e-07	up-regulation
GO:0006207	biological_process	'de novo' pyrimidine nucleobase biosynthetic process	Bacteroidetes	Bathy/Epi	2.72532	8.72e-07	up-regulation
GO:1901070	biological_process	guanosine-containing compound biosynthetic process	Bacteroidetes	Bathy/Epi	2.92492	9.23e-05	up-regulation
GO:0006541	biological_process	glutamine metabolic process	Bacteroidetes	Bathy/Epi	3.45294	0.000161	up-regulation
GO:0006778	biological_process	porphyrin-containing compound metabolic process	Bacteroidetes	Bathy/Epi	2.20852	0.0425	up-regulation
GO:0006779	biological_process	porphyrin-containing compound biosynthetic process	Bacteroidetes	Bathy/Epi	2.20852	0.0425	up-regulation
GO:0097237	biological_process	cellular response to toxic substance	Bacteroidetes	Bathy/Epi	3.83721	0.000496	up-regulation
GO:0019856	biological_process	pyrimidine nucleobase biosynthetic process	Bacteroidetes	Bathy/Epi	2.72532	8.72e-07	up-regulation
GO:0042737	biological_process	drug catabolic process	Bacteroidetes	Bathy/Epi	2.73048	7.1e-08	up-regulation
GO:0009636	biological_process	response to toxic substance	Bacteroidetes	Bathy/Epi	3.83721	0.000496	up-regulation
GO:0042743	biological_process	hydrogen peroxide metabolic process	Bacteroidetes	Bathy/Epi	2.78394	3.59e-06	up-regulation
GO:0042744	biological_process	hydrogen peroxide catabolic process	Bacteroidetes	Bathy/Epi	2.78394	3.59e-06	up-regulation
GO:0006222	biological_process	UMP biosynthetic process	Bacteroidetes	Bathy/Epi	2.66728	2.62e-07	up-regulation
GO:0006220	biological_process	pyrimidine nucleotide metabolic process	Bacteroidetes	Bathy/Epi	2.69923	1.36e-07	up-regulation
GO:0006221	biological_process	pyrimidine nucleotide biosynthetic process	Bacteroidetes	Bathy/Epi	2.69923	1.36e-07	up-regulation
GO:0098754	biological_process	detoxification	Bacteroidetes	Bathy/Epi	1.7616	3.79e-05	up-regulation
GO:0017001	biological_process	antibiotic catabolic process	Bacteroidetes	Bathy/Epi	2.78394	3.59e-06	up-regulation
GO:0006177	biological_process	GMP biosynthetic process	Bacteroidetes	Bathy/Epi	2.92492	9.23e-05	up-regulation
GO:0044205	biological_process	'de novo' UMP biosynthetic process	Bacteroidetes	Bathy/Epi	2.66728	2.62e-07	up-regulation
GO:0042026	biological_process	protein refolding	Bacteroidetes	Bathy/Epi	1.16834	2.49e-06	up-regulation
GO:0034614	biological_process	cellular response to reactive oxygen species	Bacteroidetes	Bathy/Epi	3.83721	0.000496	up-regulation
GO:0042278	biological_process	purine nucleoside metabolic process	Bacteroidetes	Bathy/Epi	2.92492	9.23e-05	up-regulation
GO:0009112	biological_process	nucleobase metabolic process	Bacteroidetes	Bathy/Epi	2.72532	8.72e-07	up-regulation
GO:0042451	biological_process	purine nucleoside biosynthetic process	Bacteroidetes	Bathy/Epi	2.92492	9.23e-05	up-regulation
GO:0009116	biological_process	nucleoside metabolic process	Bacteroidetes	Bathy/Epi	2.95942	9.2e-16	up-regulation
GO:0042455	biological_process	ribonucleoside biosynthetic process	Bacteroidetes	Bathy/Epi	3.30855	7.83e-15	up-regulation
GO:0009119	biological_process	ribonucleoside metabolic process	Bacteroidetes	Bathy/Epi	3.30855	7.83e-15	up-regulation
GO:0042221	biological_process	response to chemical	Bacteroidetes	Bathy/Epi	3.83721	0.000496	up-regulation
GO:0000302	biological_process	response to reactive oxygen species	Bacteroidetes	Bathy/Epi	3.83721	0.000496	up-regulation
GO:0009129	biological_process	pyrimidine nucleoside monophosphate metabolic process	Bacteroidetes	Bathy/Epi	2.66728	2.62e-07	up-regulation
GO:0009218	biological_process	pyrimidine ribonucleotide metabolic process	Bacteroidetes	Bathy/Epi	2.69923	1.36e-07	up-regulation
GO:0051187	biological_process	cofactor catabolic process	Bacteroidetes	Bathy/Epi	2.78394	3.59e-06	up-regulation
GO:0034404	biological_process	nucleobase-containing small molecule biosynthetic process	Bacteroidetes	Bathy/Epi	2.30094	5.54e-12	up-regulation
GO:0009220	biological_process	pyrimidine ribonucleotide biosynthetic process	Bacteroidetes	Bathy/Epi	2.69923	1.36e-07	up-regulation
GO:0042493	biological_process	response to drug	Bacteroidetes	Bathy/Epi	3.83721	0.000496	up-regulation
GO:0044283	biological_process	small molecule biosynthetic process	Bacteroidetes	Bathy/Epi	1.83671	8.28e-16	up-regulation
GO:0033014	biological_process	tetrapyrrole biosynthetic process	Bacteroidetes	Bathy/Epi	2.20852	0.0425	up-regulation
GO:0033013	biological_process	tetrapyrrole metabolic process	Bacteroidetes	Bathy/Epi	2.20852	0.0425	up-regulation
GO:0009163	biological_process	nucleoside biosynthetic process	Bacteroidetes	Bathy/Epi	3.30855	7.83e-15	up-regulation
GO:0046112	biological_process	nucleobase biosynthetic process	Bacteroidetes	Bathy/Epi	2.72532	8.72e-07	up-regulation
GO:0009130	biological_process	pyrimidine nucleoside monophosphate biosynthetic process	Bacteroidetes	Bathy/Epi	2.66728	2.62e-07	up-regulation
GO:0072528	biological_process	pyrimidine-containing compound biosynthetic process	Bacteroidetes	Bathy/Epi	2.73048	7.1e-08	up-regulation
GO:0072527	biological_process	pyrimidine-containing compound metabolic process	Bacteroidetes	Bathy/Epi	2.73048	7.1e-08	up-regulation
GO:0046128	biological_process	purine ribonucleoside metabolic process	Bacteroidetes	Bathy/Epi	2.92492	9.23e-05	up-regulation
GO:1901657	biological_process	glycosyl compound metabolic process	Bacteroidetes	Bathy/Epi	2.95942	9.2e-16	up-regulation
GO:0046129	biological_process	purine ribonucleoside biosynthetic process	Bacteroidetes	Bathy/Epi	2.92492	9.23e-05	up-regulation
GO:1901659	biological_process	glycosyl compound biosynthetic process	Bacteroidetes	Bathy/Epi	3.30855	7.83e-15	up-regulation
GO:0046131	biological_process	pyrimidine ribonucleoside metabolic process	Bacteroidetes	Bathy/Epi	2.69923	1.36e-07	up-regulation
GO:0046134	biological_process	pyrimidine nucleoside biosynthetic process	Bacteroidetes	Bathy/Epi	2.69923	1.36e-07	up-regulation
GO:0046132	biological_process	pyrimidine ribonucleoside biosynthetic process	Bacteroidetes	Bathy/Epi	2.69923	1.36e-07	up-regulation
GO:1901701	biological_process	cellular response to oxygen-containing compound	Bacteroidetes	Bathy/Epi	3.83721	0.000496	up-regulation
GO:1901700	biological_process	response to oxygen-containing compound	Bacteroidetes	Bathy/Epi	3.83721	0.000496	up-regulation
GO:0070887	biological_process	cellular response to chemical stimulus	Bacteroidetes	Bathy/Epi	3.83721	0.000496	up-regulation
GO:0044248	biological_process	cellular catabolic process	Bacteroidetes	Bathy/Epi	1.68673	1.85e-05	up-regulation
GO:0009174	biological_process	pyrimidine ribonucleoside monophosphate biosynthetic process	Bacteroidetes	Bathy/Epi	2.66728	2.62e-07	up-regulation
GO:0009173	biological_process	pyrimidine ribonucleoside monophosphate metabolic process	Bacteroidetes	Bathy/Epi	2.66728	2.62e-07	up-regulation
GO:0009056	biological_process	catabolic process	Bacteroidetes	Bathy/Epi	1.40499	0.000156	up-regulation
GO:0046677	biological_process	response to antibiotic	Bacteroidetes	Bathy/Epi	3.83721	0.000496	up-regulation
GO:1990748	biological_process	cellular detoxification	Bacteroidetes	Bathy/Epi	1.7616	3.79e-05	up-regulation
GO:0070301	biological_process	cellular response to hydrogen peroxide	Bacteroidetes	Bathy/Epi	3.83721	0.000496	up-regulation
GO:0010035	biological_process	response to inorganic substance	Bacteroidetes	Bathy/Epi	3.83721	0.000496	up-regulation
GO:0009064	biological_process	glutamine family amino acid metabolic process	Bacteroidetes	Bathy/Epi	3.45294	0.000161	up-regulation
GO:0035690	biological_process	cellular response to drug	Bacteroidetes	Bathy/Epi	3.83721	0.000496	up-regulation
GO:1901605	biological_process	alpha-amino acid metabolic process	Bacteroidetes	Bathy/Epi	2.21738	8.9e-11	up-regulation
GO:1901607	biological_process	alpha-amino acid biosynthetic process	Bacteroidetes	Bathy/Epi	1.40584	0.0201	up-regulation
GO:0034599	biological_process	cellular response to oxidative stress	Bacteroidetes	Bathy/Epi	3.83721	0.000496	up-regulation
GO:0005829	cellular_component	cytosol	Bacteroidetes	Bathy/Epi	1.07098	0.0272	up-regulation
GO:0016769	molecular_function	transferase activity, transferring nitrogenous groups	Bacteroidetes	Bathy/Epi	2.16016	0.0126	up-regulation
GO:0016407	molecular_function	acetyltransferase activity	Bacteroidetes	Bathy/Epi	1.04096	0.000979	up-regulation
GO:0004655	molecular_function	porphobilinogen synthase activity	Bacteroidetes	Bathy/Epi	4.28569	0.0139	up-regulation
GO:0016879	molecular_function	ligase activity, forming carbon-nitrogen bonds	Bacteroidetes	Bathy/Epi	1.94418	3.31e-06	up-regulation
GO:0016884	molecular_function	carbon-nitrogen ligase activity, with glutamine as amido-N-donor	Bacteroidetes	Bathy/Epi	2.5915	0.000438	up-regulation
GO:0016746	molecular_function	transferase activity, transferring acyl groups	Bacteroidetes	Bathy/Epi	1.25532	1.46e-06	up-regulation
GO:0016747	molecular_function	transferase activity, transferring acyl groups other than amino-acyl groups	Bacteroidetes	Bathy/Epi	1.09305	0.00019	up-regulation
GO:0048037	molecular_function	cofactor binding	Bacteroidetes	Bathy/Epi	1.00866	5.23e-15	up-regulation
GO:0016741	molecular_function	transferase activity, transferring one-carbon groups	Bacteroidetes	Bathy/Epi	2.14919	1.94e-05	up-regulation
GO:0016743	molecular_function	carboxyl- or carbamoyltransferase activity	Bacteroidetes	Bathy/Epi	2.61959	4e-06	up-regulation
GO:0016209	molecular_function	antioxidant activity	Bacteroidetes	Bathy/Epi	1.69121	0.000104	up-regulation
GO:0019842	molecular_function	vitamin binding	Bacteroidetes	Bathy/Epi	1.78819	0.000185	up-regulation
GO:0016684	molecular_function	oxidoreductase activity, acting on peroxide as acceptor	Bacteroidetes	Bathy/Epi	1.82726	0.000223	up-regulation
GO:0070011	molecular_function	peptidase activity, acting on L-amino acid peptides	Bacteroidetes	Bathy/Epi	2.25398	1.79e-13	up-regulation
GO:0046906	molecular_function	tetrapyrrole binding	Bacteroidetes	Bathy/Epi	3.04946	6.02e-10	up-regulation
GO:0046914	molecular_function	transition metal ion binding	Bacteroidetes	Bathy/Epi	2.84028	8.55e-18	up-regulation
GO:0016597	molecular_function	amino acid binding	Bacteroidetes	Bathy/Epi	2.61959	4e-06	up-regulation
GO:0140096	molecular_function	catalytic activity, acting on a protein	Bacteroidetes	Bathy/Epi	1.79439	2.17e-14	up-regulation
GO:0004070	molecular_function	aspartate carbamoyltransferase activity	Bacteroidetes	Bathy/Epi	2.61959	4e-06	up-regulation
GO:0004177	molecular_function	aminopeptidase activity	Bacteroidetes	Bathy/Epi	6.37315	1.5e-17	up-regulation
GO:0031406	molecular_function	carboxylic acid binding	Bacteroidetes	Bathy/Epi	2.65492	2.15e-06	up-regulation
GO:0030145	molecular_function	manganese ion binding	Bacteroidetes	Bathy/Epi	4.60762	0.00105	up-regulation
GO:0008233	molecular_function	peptidase activity	Bacteroidetes	Bathy/Epi	1.93246	2.09e-13	up-regulation
GO:0008238	molecular_function	exopeptidase activity	Bacteroidetes	Bathy/Epi	2.34458	2.01e-11	up-regulation
GO:0008237	molecular_function	metallopeptidase activity	Bacteroidetes	Bathy/Epi	3.45562	3.45e-15	up-regulation
GO:0004096	molecular_function	catalase activity	Bacteroidetes	Bathy/Epi	2.75135	4.29e-06	up-regulation
GO:0003922	molecular_function	GMP synthase (glutamine-hydrolyzing) activity	Bacteroidetes	Bathy/Epi	4.89055	6.4e-05	up-regulation
GO:0008270	molecular_function	zinc ion binding	Bacteroidetes	Bathy/Epi	2.50808	2.87e-11	up-regulation
GO:0008483	molecular_function	transaminase activity	Bacteroidetes	Bathy/Epi	2.16016	0.0126	up-regulation
GO:0020037	molecular_function	heme binding	Bacteroidetes	Bathy/Epi	2.79876	1.44e-07	up-regulation
GO:0016830	molecular_function	carbon-carbon lyase activity	Bacteroidetes	Bathy/Epi	1.14325	0.000819	up-regulation
GO:0043177	molecular_function	organic acid binding	Bacteroidetes	Bathy/Epi	2.65492	2.15e-06	up-regulation
GO:0004601	molecular_function	peroxidase activity	Bacteroidetes	Bathy/Epi	2.43769	1.25e-05	up-regulation
GO:0009097	biological_process	isoleucine biosynthetic process	Bacteroidetes	Meso/Epi	1.73349	0.0251	up-regulation
GO:0009099	biological_process	valine biosynthetic process	Bacteroidetes	Meso/Epi	1.73349	0.0251	up-regulation
GO:0006520	biological_process	cellular amino acid metabolic process	Bacteroidetes	Meso/Epi	1.6674	2.96e-08	up-regulation
GO:0006996	biological_process	organelle organization	Bacteroidetes	Meso/Epi	1.86707	0.000121	up-regulation
GO:0006508	biological_process	proteolysis	Bacteroidetes	Meso/Epi	1.62582	1.11e-07	up-regulation
GO:0071103	biological_process	DNA conformation change	Bacteroidetes	Meso/Epi	1.86707	0.000121	up-regulation
GO:0006323	biological_process	DNA packaging	Bacteroidetes	Meso/Epi	1.61493	0.0286	up-regulation
GO:0006573	biological_process	valine metabolic process	Bacteroidetes	Meso/Epi	1.73349	0.0251	up-regulation
GO:0006549	biological_process	isoleucine metabolic process	Bacteroidetes	Meso/Epi	1.73349	0.0251	up-regulation
GO:0051276	biological_process	chromosome organization	Bacteroidetes	Meso/Epi	1.86707	0.000121	up-regulation
GO:0008652	biological_process	cellular amino acid biosynthetic process	Bacteroidetes	Meso/Epi	1.34752	0.0215	up-regulation
GO:0030261	biological_process	chromosome condensation	Bacteroidetes	Meso/Epi	1.61493	0.0286	up-regulation
GO:0044283	biological_process	small molecule biosynthetic process	Bacteroidetes	Meso/Epi	1.0645	0.00517	up-regulation
GO:0009082	biological_process	branched-chain amino acid biosynthetic process	Bacteroidetes	Meso/Epi	1.73349	0.0251	up-regulation
GO:0009081	biological_process	branched-chain amino acid metabolic process	Bacteroidetes	Meso/Epi	1.73349	0.0251	up-regulation
GO:1901605	biological_process	alpha-amino acid metabolic process	Bacteroidetes	Meso/Epi	1.84929	5.05e-06	up-regulation
GO:1901607	biological_process	alpha-amino acid biosynthetic process	Bacteroidetes	Meso/Epi	1.51223	0.00669	up-regulation
GO:0004455	molecular_function	ketol-acid reductoisomerase activity	Bacteroidetes	Meso/Epi	1.6839	0.0328	up-regulation
GO:0070011	molecular_function	peptidase activity, acting on L-amino acid peptides	Bacteroidetes	Meso/Epi	2.02794	1.34e-09	up-regulation
GO:0046914	molecular_function	transition metal ion binding	Bacteroidetes	Meso/Epi	2.36265	8.26e-10	up-regulation
GO:0140096	molecular_function	catalytic activity, acting on a protein	Bacteroidetes	Meso/Epi	1.35302	3.79e-06	up-regulation
GO:0004177	molecular_function	aminopeptidase activity	Bacteroidetes	Meso/Epi	6.08542	1.12e-13	up-regulation
GO:0030145	molecular_function	manganese ion binding	Bacteroidetes	Meso/Epi	4.48818	0.0033	up-regulation
GO:0008233	molecular_function	peptidase activity	Bacteroidetes	Meso/Epi	1.57624	3.13e-07	up-regulation
GO:0008238	molecular_function	exopeptidase activity	Bacteroidetes	Meso/Epi	2.25202	9.14e-10	up-regulation
GO:0008237	molecular_function	metallopeptidase activity	Bacteroidetes	Meso/Epi	3.19146	3.13e-11	up-regulation
GO:0008270	molecular_function	zinc ion binding	Bacteroidetes	Meso/Epi	1.93974	5.48e-05	up-regulation
GO:0016853	molecular_function	isomerase activity	Bacteroidetes	Meso/Epi	1.30231	0.00284	up-regulation
GO:0050794	biological_process	regulation of cellular process	Bacteroidetes	Bathy/Meso	1.45467	0.000243	up-regulation
GO:0035383	biological_process	thioester metabolic process	Bacteroidetes	Bathy/Meso	1.04319	0.00142	up-regulation
GO:0035384	biological_process	thioester biosynthetic process	Bacteroidetes	Bathy/Meso	1.03718	0.00399	up-regulation
GO:1901135	biological_process	carbohydrate derivative metabolic process	Bacteroidetes	Bathy/Meso	1.06734	4.63e-21	up-regulation
GO:1901137	biological_process	carbohydrate derivative biosynthetic process	Bacteroidetes	Bathy/Meso	1.11126	4.49e-21	up-regulation
GO:0006637	biological_process	acyl-CoA metabolic process	Bacteroidetes	Bathy/Meso	1.04319	0.00142	up-regulation
GO:0046390	biological_process	ribose phosphate biosynthetic process	Bacteroidetes	Bathy/Meso	1.10876	5.87e-21	up-regulation
GO:0046037	biological_process	GMP metabolic process	Bacteroidetes	Bathy/Meso	2.00702	1.53e-05	up-regulation
GO:0006979	biological_process	response to oxidative stress	Bacteroidetes	Bathy/Meso	1.092	0.0122	up-regulation
GO:0016311	biological_process	dephosphorylation	Bacteroidetes	Bathy/Meso	2.49476	0.0245	up-regulation
GO:0046049	biological_process	UMP metabolic process	Bacteroidetes	Bathy/Meso	1.59738	1.42e-06	up-regulation
GO:0006753	biological_process	nucleoside phosphate metabolic process	Bacteroidetes	Bathy/Meso	1.11625	4.45e-22	up-regulation
GO:0019637	biological_process	organophosphate metabolic process	Bacteroidetes	Bathy/Meso	1.12103	1.43e-22	up-regulation
GO:1901068	biological_process	guanosine-containing compound metabolic process	Bacteroidetes	Bathy/Meso	2.00702	1.53e-05	up-regulation
GO:0042777	biological_process	plasma membrane ATP synthesis coupled proton transport	Bacteroidetes	Bathy/Meso	1.17514	0.021	up-regulation
GO:0006213	biological_process	pyrimidine nucleoside metabolic process	Bacteroidetes	Bathy/Meso	1.50004	4.2e-06	up-regulation
GO:0006206	biological_process	pyrimidine nucleobase metabolic process	Bacteroidetes	Bathy/Meso	1.6275	3.81e-06	up-regulation
GO:0006207	biological_process	'de novo' pyrimidine nucleobase biosynthetic process	Bacteroidetes	Bathy/Meso	1.6275	3.81e-06	up-regulation
GO:1901070	biological_process	guanosine-containing compound biosynthetic process	Bacteroidetes	Bathy/Meso	2.00702	1.53e-05	up-regulation
GO:0006793	biological_process	phosphorus metabolic process	Bacteroidetes	Bathy/Meso	1.13387	2.24e-25	up-regulation
GO:0006796	biological_process	phosphate-containing compound metabolic process	Bacteroidetes	Bathy/Meso	1.13387	2.24e-25	up-regulation
GO:0019856	biological_process	pyrimidine nucleobase biosynthetic process	Bacteroidetes	Bathy/Meso	1.6275	3.81e-06	up-regulation
GO:0042743	biological_process	hydrogen peroxide metabolic process	Bacteroidetes	Bathy/Meso	1.22218	0.00343	up-regulation
GO:0042744	biological_process	hydrogen peroxide catabolic process	Bacteroidetes	Bathy/Meso	1.22218	0.00343	up-regulation
GO:0006222	biological_process	UMP biosynthetic process	Bacteroidetes	Bathy/Meso	1.59738	1.42e-06	up-regulation
GO:0006220	biological_process	pyrimidine nucleotide metabolic process	Bacteroidetes	Bathy/Meso	1.50004	4.2e-06	up-regulation
GO:0006221	biological_process	pyrimidine nucleotide biosynthetic process	Bacteroidetes	Bathy/Meso	1.50004	4.2e-06	up-regulation
GO:0017001	biological_process	antibiotic catabolic process	Bacteroidetes	Bathy/Meso	1.22218	0.00343	up-regulation
GO:0019427	biological_process	acetyl-CoA biosynthetic process from acetate	Bacteroidetes	Bathy/Meso	1.03718	0.00399	up-regulation
GO:1901293	biological_process	nucleoside phosphate biosynthetic process	Bacteroidetes	Bathy/Meso	1.10876	5.87e-21	up-regulation
GO:0006163	biological_process	purine nucleotide metabolic process	Bacteroidetes	Bathy/Meso	1.01214	5.77e-13	up-regulation
GO:0006164	biological_process	purine nucleotide biosynthetic process	Bacteroidetes	Bathy/Meso	1.00597	2.19e-12	up-regulation
GO:0006177	biological_process	GMP biosynthetic process	Bacteroidetes	Bathy/Meso	2.00702	1.53e-05	up-regulation
GO:0044205	biological_process	'de novo' UMP biosynthetic process	Bacteroidetes	Bathy/Meso	1.59738	1.42e-06	up-regulation
GO:0042278	biological_process	purine nucleoside metabolic process	Bacteroidetes	Bathy/Meso	2.00702	1.53e-05	up-regulation
GO:0033875	biological_process	ribonucleoside bisphosphate metabolic process	Bacteroidetes	Bathy/Meso	1.05253	0.00112	up-regulation
GO:0019693	biological_process	ribose phosphate metabolic process	Bacteroidetes	Bathy/Meso	1.11625	4.45e-22	up-regulation
GO:0033866	biological_process	nucleoside bisphosphate biosynthetic process	Bacteroidetes	Bathy/Meso	1.03718	0.00399	up-regulation
GO:0033865	biological_process	nucleoside bisphosphate metabolic process	Bacteroidetes	Bathy/Meso	1.05253	0.00112	up-regulation
GO:0006083	biological_process	acetate metabolic process	Bacteroidetes	Bathy/Meso	1.03718	0.00399	up-regulation
GO:0009112	biological_process	nucleobase metabolic process	Bacteroidetes	Bathy/Meso	1.6275	3.81e-06	up-regulation
GO:0006084	biological_process	acetyl-CoA metabolic process	Bacteroidetes	Bathy/Meso	1.04319	0.00142	up-regulation
GO:0006085	biological_process	acetyl-CoA biosynthetic process	Bacteroidetes	Bathy/Meso	1.03718	0.00399	up-regulation
GO:0042451	biological_process	purine nucleoside biosynthetic process	Bacteroidetes	Bathy/Meso	2.00702	1.53e-05	up-regulation
GO:0009116	biological_process	nucleoside metabolic process	Bacteroidetes	Bathy/Meso	1.63867	2.55e-13	up-regulation
GO:0042455	biological_process	ribonucleoside biosynthetic process	Bacteroidetes	Bathy/Meso	1.68406	4.79e-12	up-regulation
GO:0009119	biological_process	ribonucleoside metabolic process	Bacteroidetes	Bathy/Meso	1.68406	4.79e-12	up-regulation
GO:0009117	biological_process	nucleotide metabolic process	Bacteroidetes	Bathy/Meso	1.11625	4.45e-22	up-regulation
GO:0009123	biological_process	nucleoside monophosphate metabolic process	Bacteroidetes	Bathy/Meso	1.09397	5.51e-18	up-regulation
GO:0009124	biological_process	nucleoside monophosphate biosynthetic process	Bacteroidetes	Bathy/Meso	1.09397	5.51e-18	up-regulation
GO:0009129	biological_process	pyrimidine nucleoside monophosphate metabolic process	Bacteroidetes	Bathy/Meso	1.59738	1.42e-06	up-regulation
GO:0009218	biological_process	pyrimidine ribonucleotide metabolic process	Bacteroidetes	Bathy/Meso	1.50004	4.2e-06	up-regulation
GO:0051187	biological_process	cofactor catabolic process	Bacteroidetes	Bathy/Meso	1.22218	0.00343	up-regulation
GO:0034404	biological_process	nucleobase-containing small molecule biosynthetic process	Bacteroidetes	Bathy/Meso	1.57568	2.74e-12	up-regulation
GO:0007165	biological_process	signal transduction	Bacteroidetes	Bathy/Meso	2.67425	0.000449	up-regulation
GO:0009220	biological_process	pyrimidine ribonucleotide biosynthetic process	Bacteroidetes	Bathy/Meso	1.50004	4.2e-06	up-regulation
GO:0009108	biological_process	coenzyme biosynthetic process	Bacteroidetes	Bathy/Meso	1.04835	0.000506	up-regulation
GO:0090407	biological_process	organophosphate biosynthetic process	Bacteroidetes	Bathy/Meso	1.11377	2.56e-21	up-regulation
GO:0009152	biological_process	purine ribonucleotide biosynthetic process	Bacteroidetes	Bathy/Meso	1.00597	2.19e-12	up-regulation
GO:0009150	biological_process	purine ribonucleotide metabolic process	Bacteroidetes	Bathy/Meso	1.01214	5.77e-13	up-regulation
GO:0009156	biological_process	ribonucleoside monophosphate biosynthetic process	Bacteroidetes	Bathy/Meso	1.09397	5.51e-18	up-regulation
GO:0009163	biological_process	nucleoside biosynthetic process	Bacteroidetes	Bathy/Meso	1.68406	4.79e-12	up-regulation
GO:0009161	biological_process	ribonucleoside monophosphate metabolic process	Bacteroidetes	Bathy/Meso	1.09397	5.51e-18	up-regulation
GO:0009165	biological_process	nucleotide biosynthetic process	Bacteroidetes	Bathy/Meso	1.10876	5.87e-21	up-regulation
GO:0046112	biological_process	nucleobase biosynthetic process	Bacteroidetes	Bathy/Meso	1.6275	3.81e-06	up-regulation
GO:0009130	biological_process	pyrimidine nucleoside monophosphate biosynthetic process	Bacteroidetes	Bathy/Meso	1.59738	1.42e-06	up-regulation
GO:0009259	biological_process	ribonucleotide metabolic process	Bacteroidetes	Bathy/Meso	1.1009	4.22e-20	up-regulation
GO:0072521	biological_process	purine-containing compound metabolic process	Bacteroidetes	Bathy/Meso	1.01214	5.77e-13	up-regulation
GO:0072522	biological_process	purine-containing compound biosynthetic process	Bacteroidetes	Bathy/Meso	1.00597	2.19e-12	up-regulation
GO:0072528	biological_process	pyrimidine-containing compound biosynthetic process	Bacteroidetes	Bathy/Meso	1.53129	1.74e-06	up-regulation
GO:0072527	biological_process	pyrimidine-containing compound metabolic process	Bacteroidetes	Bathy/Meso	1.53129	1.74e-06	up-regulation
GO:0009260	biological_process	ribonucleotide biosynthetic process	Bacteroidetes	Bathy/Meso	1.09794	1.77e-19	up-regulation
GO:0055086	biological_process	nucleobase-containing small molecule metabolic process	Bacteroidetes	Bathy/Meso	1.06686	8.36e-21	up-regulation
GO:0046128	biological_process	purine ribonucleoside metabolic process	Bacteroidetes	Bathy/Meso	2.00702	1.53e-05	up-regulation
GO:1901657	biological_process	glycosyl compound metabolic process	Bacteroidetes	Bathy/Meso	1.63867	2.55e-13	up-regulation
GO:0046129	biological_process	purine ribonucleoside biosynthetic process	Bacteroidetes	Bathy/Meso	2.00702	1.53e-05	up-regulation
GO:1901659	biological_process	glycosyl compound biosynthetic process	Bacteroidetes	Bathy/Meso	1.68406	4.79e-12	up-regulation
GO:0046131	biological_process	pyrimidine ribonucleoside metabolic process	Bacteroidetes	Bathy/Meso	1.50004	4.2e-06	up-regulation
GO:0046134	biological_process	pyrimidine nucleoside biosynthetic process	Bacteroidetes	Bathy/Meso	1.50004	4.2e-06	up-regulation
GO:0046132	biological_process	pyrimidine ribonucleoside biosynthetic process	Bacteroidetes	Bathy/Meso	1.50004	4.2e-06	up-regulation
GO:0034030	biological_process	ribonucleoside bisphosphate biosynthetic process	Bacteroidetes	Bathy/Meso	1.03718	0.00399	up-regulation
GO:0034033	biological_process	purine nucleoside bisphosphate biosynthetic process	Bacteroidetes	Bathy/Meso	1.03718	0.00399	up-regulation
GO:0034032	biological_process	purine nucleoside bisphosphate metabolic process	Bacteroidetes	Bathy/Meso	1.05253	0.00112	up-regulation
GO:0071616	biological_process	acyl-CoA biosynthetic process	Bacteroidetes	Bathy/Meso	1.03718	0.00399	up-regulation
GO:0009174	biological_process	pyrimidine ribonucleoside monophosphate biosynthetic process	Bacteroidetes	Bathy/Meso	1.59738	1.42e-06	up-regulation
GO:0009173	biological_process	pyrimidine ribonucleoside monophosphate metabolic process	Bacteroidetes	Bathy/Meso	1.59738	1.42e-06	up-regulation
GO:0044272	biological_process	sulfur compound biosynthetic process	Bacteroidetes	Bathy/Meso	1.06925	0.00115	up-regulation
GO:0016405	molecular_function	CoA-ligase activity	Bacteroidetes	Bathy/Meso	1.01458	0.00469	up-regulation
GO:0008911	molecular_function	lactaldehyde dehydrogenase activity	Bacteroidetes	Bathy/Meso	3.20912	7.46e-05	up-regulation
GO:0016884	molecular_function	carbon-nitrogen ligase activity, with glutamine as amido-N-donor	Bacteroidetes	Bathy/Meso	1.5921	0.000695	up-regulation
GO:0004647	molecular_function	phosphoserine phosphatase activity	Bacteroidetes	Bathy/Meso	2.47216	0.022	up-regulation
GO:0016620	molecular_function	oxidoreductase activity, acting on the aldehyde or oxo group of donors, NAD or NADP as acceptor	Bacteroidetes	Bathy/Meso	1.13547	0.0174	up-regulation
GO:0016741	molecular_function	transferase activity, transferring one-carbon groups	Bacteroidetes	Bathy/Meso	1.25671	0.000298	up-regulation
GO:0016743	molecular_function	carboxyl- or carbamoyltransferase activity	Bacteroidetes	Bathy/Meso	1.56957	1.14e-05	up-regulation
GO:0016208	molecular_function	AMP binding	Bacteroidetes	Bathy/Meso	1.01458	0.00469	up-regulation
GO:1901681	molecular_function	sulfur compound binding	Bacteroidetes	Bathy/Meso	4.15254	0.0446	up-regulation
GO:0016791	molecular_function	phosphatase activity	Bacteroidetes	Bathy/Meso	2.47216	0.022	up-regulation
GO:0004451	molecular_function	isocitrate lyase activity	Bacteroidetes	Bathy/Meso	1.83933	2e-10	up-regulation
GO:0046906	molecular_function	tetrapyrrole binding	Bacteroidetes	Bathy/Meso	1.12949	0.000122	up-regulation
GO:0043878	molecular_function	glyceraldehyde-3-phosphate dehydrogenase (NAD+) (non-phosphorylating) activity	Bacteroidetes	Bathy/Meso	2.5618	6.24e-07	up-regulation
GO:0004029	molecular_function	aldehyde dehydrogenase (NAD) activity	Bacteroidetes	Bathy/Meso	2.5618	6.24e-07	up-regulation
GO:0050061	molecular_function	long-chain-aldehyde dehydrogenase activity	Bacteroidetes	Bathy/Meso	2.96812	2.46e-07	up-regulation
GO:0016597	molecular_function	amino acid binding	Bacteroidetes	Bathy/Meso	1.56957	1.14e-05	up-regulation
GO:0004070	molecular_function	aspartate carbamoyltransferase activity	Bacteroidetes	Bathy/Meso	1.56957	1.14e-05	up-regulation
GO:0031406	molecular_function	carboxylic acid binding	Bacteroidetes	Bathy/Meso	1.6049	4.69e-06	up-regulation
GO:0004096	molecular_function	catalase activity	Bacteroidetes	Bathy/Meso	1.19674	0.00297	up-regulation
GO:0042578	molecular_function	phosphoric ester hydrolase activity	Bacteroidetes	Bathy/Meso	2.50869	0.0155	up-regulation
GO:0003922	molecular_function	GMP synthase (glutamine-hydrolyzing) activity	Bacteroidetes	Bathy/Meso	1.99807	0.000267	up-regulation
GO:0016903	molecular_function	oxidoreductase activity, acting on the aldehyde or oxo group of donors	Bacteroidetes	Bathy/Meso	1.12279	0.000423	up-regulation
GO:0020037	molecular_function	heme binding	Bacteroidetes	Bathy/Meso	1.11486	0.00146	up-regulation
GO:0004617	molecular_function	phosphoglycerate dehydrogenase activity	Bacteroidetes	Bathy/Meso	2.47216	0.022	up-regulation
GO:0016833	molecular_function	oxo-acid-lyase activity	Bacteroidetes	Bathy/Meso	1.83933	2e-10	up-regulation
GO:0016829	molecular_function	lyase activity	Bacteroidetes	Bathy/Meso	1.01249	2.69e-17	up-regulation
GO:0003987	molecular_function	acetate-CoA ligase activity	Bacteroidetes	Bathy/Meso	1.01458	0.00469	up-regulation
GO:0016830	molecular_function	carbon-carbon lyase activity	Bacteroidetes	Bathy/Meso	1.91468	8.88e-15	up-regulation
GO:0043177	molecular_function	organic acid binding	Bacteroidetes	Bathy/Meso	1.6049	4.69e-06	up-regulation
GO:0004601	molecular_function	peroxidase activity	Bacteroidetes	Bathy/Meso	1.09365	0.00827	up-regulation
GO:0042938	biological_process	dipeptide transport	SAR202	Bathy/Epi	2.35838	0.0004	up-regulation
GO:0097659	biological_process	nucleic acid-templated transcription	SAR202	Bathy/Epi	1.73935	5.88e-05	up-regulation
GO:0006414	biological_process	translational elongation	SAR202	Bathy/Epi	1.49182	0.00335	up-regulation
GO:0006412	biological_process	translation	SAR202	Bathy/Epi	1.47894	0.00134	up-regulation
GO:0006857	biological_process	oligopeptide transport	SAR202	Bathy/Epi	2.35838	0.0004	up-regulation
GO:0006457	biological_process	protein folding	SAR202	Bathy/Epi	1.14452	0.00021	up-regulation
GO:0006458	biological_process	'de novo' protein folding	SAR202	Bathy/Epi	1.10242	0.00305	up-regulation
GO:0043604	biological_process	amide biosynthetic process	SAR202	Bathy/Epi	1.42684	0.000147	up-regulation
GO:1901293	biological_process	nucleoside phosphate biosynthetic process	SAR202	Bathy/Epi	2.3809	5.32e-49	up-regulation
GO:0009987	biological_process	cellular process	SAR202	Bathy/Epi	1.62657	9.9e-89	up-regulation
GO:0042026	biological_process	protein refolding	SAR202	Bathy/Epi	1.178	0.000347	up-regulation
GO:0018130	biological_process	heterocycle biosynthetic process	SAR202	Bathy/Epi	2.16909	4.04e-60	up-regulation
GO:0090304	biological_process	nucleic acid metabolic process	SAR202	Bathy/Epi	1.08039	0.000347	up-regulation
GO:0008150	biological_process	biological_process	SAR202	Bathy/Epi	1.6208	1.14e-130	up-regulation
GO:0008152	biological_process	metabolic process	SAR202	Bathy/Epi	1.63657	2.28e-71	up-regulation
GO:0034654	biological_process	nucleobase-containing compound biosynthetic process	SAR202	Bathy/Epi	2.23959	7.42e-62	up-regulation
GO:0051188	biological_process	cofactor biosynthetic process	SAR202	Bathy/Epi	4.61395	3.71e-57	up-regulation
GO:0051186	biological_process	cofactor metabolic process	SAR202	Bathy/Epi	3.24113	1.95e-53	up-regulation
GO:0034641	biological_process	cellular nitrogen compound metabolic process	SAR202	Bathy/Epi	1.73395	6.24e-68	up-regulation
GO:0034645	biological_process	cellular macromolecule biosynthetic process	SAR202	Bathy/Epi	1.33115	4.09e-10	up-regulation
GO:0044281	biological_process	small molecule metabolic process	SAR202	Bathy/Epi	2.09024	5.15e-46	up-regulation
GO:1901616	biological_process	organic hydroxy compound catabolic process	SAR202	Bathy/Epi	6.86175	4.48e-58	up-regulation
GO:0044282	biological_process	small molecule catabolic process	SAR202	Bathy/Epi	6.27941	1.31e-57	up-regulation
GO:0045149	biological_process	acetoin metabolic process	SAR202	Bathy/Epi	6.86175	4.48e-58	up-regulation
GO:0046483	biological_process	heterocycle metabolic process	SAR202	Bathy/Epi	1.90293	5.64e-60	up-regulation
GO:0045150	biological_process	acetoin catabolic process	SAR202	Bathy/Epi	6.86175	4.48e-58	up-regulation
GO:0072525	biological_process	pyridine-containing compound biosynthetic process	SAR202	Bathy/Epi	7.84857	4.98e-58	up-regulation
GO:0072524	biological_process	pyridine-containing compound metabolic process	SAR202	Bathy/Epi	7.84857	4.98e-58	up-regulation
GO:0046496	biological_process	nicotinamide nucleotide metabolic process	SAR202	Bathy/Epi	7.84857	4.98e-58	up-regulation
GO:0044238	biological_process	primary metabolic process	SAR202	Bathy/Epi	1.65297	3.75e-69	up-regulation
GO:0044237	biological_process	cellular metabolic process	SAR202	Bathy/Epi	1.63797	2.65e-67	up-regulation
GO:0044249	biological_process	cellular biosynthetic process	SAR202	Bathy/Epi	1.82805	2.39e-69	up-regulation
GO:0044248	biological_process	cellular catabolic process	SAR202	Bathy/Epi	3.74588	1.12e-51	up-regulation
GO:0006807	biological_process	nitrogen compound metabolic process	SAR202	Bathy/Epi	1.67795	2.31e-69	up-regulation
GO:0009056	biological_process	catabolic process	SAR202	Bathy/Epi	3.48886	3.44e-51	up-regulation
GO:0009059	biological_process	macromolecule biosynthetic process	SAR202	Bathy/Epi	1.31997	1.54e-10	up-regulation
GO:0009058	biological_process	biosynthetic process	SAR202	Bathy/Epi	1.83337	5.83e-70	up-regulation
GO:0043170	biological_process	macromolecule metabolic process	SAR202	Bathy/Epi	1.0837	1.05e-09	up-regulation
GO:0044260	biological_process	cellular macromolecule metabolic process	SAR202	Bathy/Epi	1.06201	4.62e-08	up-regulation
GO:0044267	biological_process	cellular protein metabolic process	SAR202	Bathy/Epi	1.29643	0.00584	up-regulation
GO:1901615	biological_process	organic hydroxy compound metabolic process	SAR202	Bathy/Epi	6.86175	4.48e-58	up-regulation
GO:0044271	biological_process	cellular nitrogen compound biosynthetic process	SAR202	Bathy/Epi	2.06065	3.3e-71	up-regulation
GO:0006732	biological_process	coenzyme metabolic process	SAR202	Bathy/Epi	4.76346	1.33e-57	up-regulation
GO:0006733	biological_process	oxidoreduction coenzyme metabolic process	SAR202	Bathy/Epi	7.84857	4.98e-58	up-regulation
GO:0006725	biological_process	cellular aromatic compound metabolic process	SAR202	Bathy/Epi	1.90293	5.64e-60	up-regulation
GO:1901360	biological_process	organic cyclic compound metabolic process	SAR202	Bathy/Epi	1.90896	1.53e-60	up-regulation
GO:1901362	biological_process	organic cyclic compound biosynthetic process	SAR202	Bathy/Epi	2.1757	1.11e-60	up-regulation
GO:1902652	biological_process	secondary alcohol metabolic process	SAR202	Bathy/Epi	6.86175	4.48e-58	up-regulation
GO:1901564	biological_process	organonitrogen compound metabolic process	SAR202	Bathy/Epi	1.82375	5.87e-53	up-regulation
GO:1901566	biological_process	organonitrogen compound biosynthetic process	SAR202	Bathy/Epi	2.02115	8.09e-53	up-regulation
GO:0006741	biological_process	NADP biosynthetic process	SAR202	Bathy/Epi	7.84857	4.98e-58	up-regulation
GO:0046164	biological_process	alcohol catabolic process	SAR202	Bathy/Epi	6.86175	4.48e-58	up-regulation
GO:0006739	biological_process	NADP metabolic process	SAR202	Bathy/Epi	7.84857	4.98e-58	up-regulation
GO:0016310	biological_process	phosphorylation	SAR202	Bathy/Epi	3.35341	1.25e-49	up-regulation
GO:1901576	biological_process	organic substance biosynthetic process	SAR202	Bathy/Epi	1.83337	5.83e-70	up-regulation
GO:1901575	biological_process	organic substance catabolic process	SAR202	Bathy/Epi	3.48886	3.44e-51	up-regulation
GO:0006753	biological_process	nucleoside phosphate metabolic process	SAR202	Bathy/Epi	2.3809	5.32e-49	up-regulation
GO:0019637	biological_process	organophosphate metabolic process	SAR202	Bathy/Epi	2.39114	1.21e-49	up-regulation
GO:0006793	biological_process	phosphorus metabolic process	SAR202	Bathy/Epi	2.33135	3.73e-49	up-regulation
GO:0006796	biological_process	phosphate-containing compound metabolic process	SAR202	Bathy/Epi	2.31918	2.18e-48	up-regulation
GO:0006139	biological_process	nucleobase-containing compound metabolic process	SAR202	Bathy/Epi	1.91484	2.81e-60	up-regulation
GO:0019438	biological_process	aromatic compound biosynthetic process	SAR202	Bathy/Epi	2.16909	4.04e-60	up-regulation
GO:0006351	biological_process	transcription, DNA-templated	SAR202	Bathy/Epi	1.73935	5.88e-05	up-regulation
GO:0042886	biological_process	amide transport	SAR202	Bathy/Epi	1.37861	0.000715	up-regulation
GO:0019362	biological_process	pyridine nucleotide metabolic process	SAR202	Bathy/Epi	7.84857	4.98e-58	up-regulation
GO:0019363	biological_process	pyridine nucleotide biosynthetic process	SAR202	Bathy/Epi	7.84857	4.98e-58	up-regulation
GO:0019359	biological_process	nicotinamide nucleotide biosynthetic process	SAR202	Bathy/Epi	7.84857	4.98e-58	up-regulation
GO:0016070	biological_process	RNA metabolic process	SAR202	Bathy/Epi	1.56582	3.36e-05	up-regulation
GO:0071705	biological_process	nitrogen compound transport	SAR202	Bathy/Epi	1.30536	0.000359	up-regulation
GO:0032774	biological_process	RNA biosynthetic process	SAR202	Bathy/Epi	1.66535	2.76e-05	up-regulation
GO:0071704	biological_process	organic substance metabolic process	SAR202	Bathy/Epi	1.63169	1.29e-68	up-regulation
GO:0071702	biological_process	organic substance transport	SAR202	Bathy/Epi	1.35092	0.00012	up-regulation
GO:0009117	biological_process	nucleotide metabolic process	SAR202	Bathy/Epi	2.3809	5.32e-49	up-regulation
GO:0006066	biological_process	alcohol metabolic process	SAR202	Bathy/Epi	6.86175	4.48e-58	up-regulation
GO:0009108	biological_process	coenzyme biosynthetic process	SAR202	Bathy/Epi	4.76346	1.33e-57	up-regulation
GO:0090407	biological_process	organophosphate biosynthetic process	SAR202	Bathy/Epi	2.3809	5.32e-49	up-regulation
GO:0009165	biological_process	nucleotide biosynthetic process	SAR202	Bathy/Epi	2.3809	5.32e-49	up-regulation
GO:0015833	biological_process	peptide transport	SAR202	Bathy/Epi	1.37861	0.000715	up-regulation
GO:0055086	biological_process	nucleobase-containing small molecule metabolic process	SAR202	Bathy/Epi	2.32933	5.01e-49	up-regulation
GO:0042180	biological_process	cellular ketone metabolic process	SAR202	Bathy/Epi	6.86175	4.48e-58	up-regulation
GO:0042182	biological_process	ketone catabolic process	SAR202	Bathy/Epi	6.86175	4.48e-58	up-regulation
GO:0043043	biological_process	peptide biosynthetic process	SAR202	Bathy/Epi	1.47894	0.00134	up-regulation
GO:0005886	cellular_component	plasma membrane	SAR202	Bathy/Epi	1.17046	7.62e-21	up-regulation
GO:0042597	cellular_component	periplasmic space	SAR202	Bathy/Epi	1.67351	0.015	up-regulation
GO:0016020	cellular_component	membrane	SAR202	Bathy/Epi	1.06332	4.37e-23	up-regulation
GO:0016772	molecular_function	transferase activity, transferring phosphorus-containing groups	SAR202	Bathy/Epi	3.06047	4.21e-45	up-regulation
GO:0016773	molecular_function	phosphotransferase activity, alcohol group as acceptor	SAR202	Bathy/Epi	7.15844	4.09e-39	up-regulation
GO:0016740	molecular_function	transferase activity	SAR202	Bathy/Epi	2.69866	2.34e-42	up-regulation
GO:0016301	molecular_function	kinase activity	SAR202	Bathy/Epi	6.21554	1.32e-40	up-regulation
GO:0003951	molecular_function	NAD+ kinase activity	SAR202	Bathy/Epi	7.15844	4.09e-39	up-regulation
GO:0044271	biological_process	cellular nitrogen compound biosynthetic process	SAR202	Meso/Epi	1.00166	1.38e-08	up-regulation
GO:0071704	biological_process	organic substance metabolic process	SAR202	Meso/Epi	1.00605	3.95e-16	up-regulation
GO:0009987	biological_process	cellular process	SAR202	Meso/Epi	1.02008	7.7e-21	up-regulation
GO:0006807	biological_process	nitrogen compound metabolic process	SAR202	Meso/Epi	1.03139	3.66e-16	up-regulation
GO:0034641	biological_process	cellular nitrogen compound metabolic process	SAR202	Meso/Epi	1.03736	8.21e-15	up-regulation
GO:0044237	biological_process	cellular metabolic process	SAR202	Meso/Epi	1.0455	2.4e-17	up-regulation
GO:0008152	biological_process	metabolic process	SAR202	Meso/Epi	1.05803	7.63e-19	up-regulation
GO:0003676	molecular_function	nucleic acid binding	SAR202	Meso/Epi	1.15847	4.53e-08	up-regulation
GO:0008150	biological_process	biological_process	SAR202	Meso/Epi	1.2085	2.98e-44	up-regulation
GO:0042221	biological_process	response to chemical	SAR202	Meso/Epi	1.223	9.32e-07	up-regulation
GO:0050896	biological_process	response to stimulus	SAR202	Meso/Epi	1.24574	5.69e-08	up-regulation
GO:0043603	biological_process	cellular amide metabolic process	SAR202	Meso/Epi	1.26003	0.000162	up-regulation
GO:0019538	biological_process	protein metabolic process	SAR202	Meso/Epi	1.29866	1.69e-05	up-regulation
GO:0006518	biological_process	peptide metabolic process	SAR202	Meso/Epi	1.32457	0.000344	up-regulation
GO:0044267	biological_process	cellular protein metabolic process	SAR202	Meso/Epi	1.32631	0.00906	up-regulation
GO:0009056	biological_process	catabolic process	SAR202	Meso/Epi	1.362	0.0266	up-regulation
GO:1901575	biological_process	organic substance catabolic process	SAR202	Meso/Epi	1.362	0.0266	up-regulation
GO:0043170	biological_process	macromolecule metabolic process	SAR202	Meso/Epi	1.41618	7.9e-18	up-regulation
GO:0009059	biological_process	macromolecule biosynthetic process	SAR202	Meso/Epi	1.44653	4.32e-12	up-regulation
GO:0034645	biological_process	cellular macromolecule biosynthetic process	SAR202	Meso/Epi	1.47776	4.73e-12	up-regulation
GO:0044260	biological_process	cellular macromolecule metabolic process	SAR202	Meso/Epi	1.48764	5.15e-18	up-regulation
GO:1902494	cellular_component	catalytic complex	SAR202	Meso/Epi	1.4914	0.00175	up-regulation
GO:0016740	molecular_function	transferase activity	SAR202	Meso/Epi	1.50571	1.14e-06	up-regulation
GO:0090304	biological_process	nucleic acid metabolic process	SAR202	Meso/Epi	1.50656	8.22e-10	up-regulation
GO:0046677	biological_process	response to antibiotic	SAR202	Meso/Epi	1.52451	2.82e-07	up-regulation
GO:0003677	molecular_function	DNA binding	SAR202	Meso/Epi	1.57538	2.46e-05	up-regulation
GO:0044248	biological_process	cellular catabolic process	SAR202	Meso/Epi	1.58196	0.00601	up-regulation
GO:0034062	molecular_function	5'-3' RNA polymerase activity	SAR202	Meso/Epi	1.69901	3.53e-05	up-regulation
GO:0097747	molecular_function	RNA polymerase activity	SAR202	Meso/Epi	1.69901	3.53e-05	up-regulation
GO:0003899	molecular_function	DNA-directed 5'-3' RNA polymerase activity	SAR202	Meso/Epi	1.69901	3.53e-05	up-regulation
GO:0042597	cellular_component	periplasmic space	SAR202	Meso/Epi	1.71414	0.0156	up-regulation
GO:0016772	molecular_function	transferase activity, transferring phosphorus-containing groups	SAR202	Meso/Epi	1.73149	4.85e-07	up-regulation
GO:0016779	molecular_function	nucleotidyltransferase activity	SAR202	Meso/Epi	1.73904	9.9e-07	up-regulation
GO:0140098	molecular_function	catalytic activity, acting on RNA	SAR202	Meso/Epi	1.75625	4.04e-06	up-regulation
GO:0043190	cellular_component	ATP-binding cassette (ABC) transporter complex	SAR202	Meso/Epi	1.9742	0.000548	up-regulation
GO:0098797	cellular_component	plasma membrane protein complex	SAR202	Meso/Epi	1.9742	0.000548	up-regulation
GO:0098533	cellular_component	ATPase dependent transmembrane transport complex	SAR202	Meso/Epi	1.9742	0.000548	up-regulation
GO:1902495	cellular_component	transmembrane transporter complex	SAR202	Meso/Epi	1.9742	0.000548	up-regulation
GO:1990351	cellular_component	transporter complex	SAR202	Meso/Epi	1.9742	0.000548	up-regulation
GO:1904949	cellular_component	ATPase complex	SAR202	Meso/Epi	1.9742	0.000548	up-regulation
GO:0016070	biological_process	RNA metabolic process	SAR202	Meso/Epi	2.00659	5.27e-10	up-regulation
GO:0032774	biological_process	RNA biosynthetic process	SAR202	Meso/Epi	2.00789	1.46e-08	up-regulation
GO:0044459	cellular_component	plasma membrane part	SAR202	Meso/Epi	2.0325	0.000231	up-regulation
GO:0097659	biological_process	nucleic acid-templated transcription	SAR202	Meso/Epi	2.14139	1.09e-08	up-regulation
GO:0006351	biological_process	transcription, DNA-templated	SAR202	Meso/Epi	2.14139	1.09e-08	up-regulation
GO:1901293	biological_process	nucleoside phosphate biosynthetic process	SAR202	Bathy/Meso	2.30875	3.22e-69	up-regulation
GO:0018130	biological_process	heterocycle biosynthetic process	SAR202	Bathy/Meso	1.29968	2.15e-46	up-regulation
GO:0034654	biological_process	nucleobase-containing compound biosynthetic process	SAR202	Bathy/Meso	1.32905	9.09e-48	up-regulation
GO:0051188	biological_process	cofactor biosynthetic process	SAR202	Bathy/Meso	3.88499	2.93e-80	up-regulation
GO:0051186	biological_process	cofactor metabolic process	SAR202	Bathy/Meso	2.46921	4.57e-64	up-regulation
GO:0044281	biological_process	small molecule metabolic process	SAR202	Bathy/Meso	1.88522	2.95e-59	up-regulation
GO:1901616	biological_process	organic hydroxy compound catabolic process	SAR202	Bathy/Meso	6.5113	7.41e-88	up-regulation
GO:0044282	biological_process	small molecule catabolic process	SAR202	Bathy/Meso	5.19199	2.42e-84	up-regulation
GO:0045149	biological_process	acetoin metabolic process	SAR202	Bathy/Meso	6.5113	7.41e-88	up-regulation
GO:0046483	biological_process	heterocycle metabolic process	SAR202	Bathy/Meso	1.04058	2.91e-38	up-regulation
GO:0045150	biological_process	acetoin catabolic process	SAR202	Bathy/Meso	6.5113	7.41e-88	up-regulation
GO:0072525	biological_process	pyridine-containing compound biosynthetic process	SAR202	Bathy/Meso	6.91316	1.54e-87	up-regulation
GO:0072524	biological_process	pyridine-containing compound metabolic process	SAR202	Bathy/Meso	6.49812	6.55e-87	up-regulation
GO:0046496	biological_process	nicotinamide nucleotide metabolic process	SAR202	Bathy/Meso	6.49812	6.55e-87	up-regulation
GO:0044248	biological_process	cellular catabolic process	SAR202	Bathy/Meso	2.22551	6.94e-52	up-regulation
GO:0009056	biological_process	catabolic process	SAR202	Bathy/Meso	2.18845	2.11e-52	up-regulation
GO:1901615	biological_process	organic hydroxy compound metabolic process	SAR202	Bathy/Meso	6.5113	7.41e-88	up-regulation
GO:0044271	biological_process	cellular nitrogen compound biosynthetic process	SAR202	Bathy/Meso	1.12057	9.86e-47	up-regulation
GO:0006732	biological_process	coenzyme metabolic process	SAR202	Bathy/Meso	3.72496	2.16e-78	up-regulation
GO:0006733	biological_process	oxidoreduction coenzyme metabolic process	SAR202	Bathy/Meso	6.49812	6.55e-87	up-regulation
GO:0006725	biological_process	cellular aromatic compound metabolic process	SAR202	Bathy/Meso	1.04058	2.91e-38	up-regulation
GO:1901360	biological_process	organic cyclic compound metabolic process	SAR202	Bathy/Meso	1.04661	7.86e-39	up-regulation
GO:1901362	biological_process	organic cyclic compound biosynthetic process	SAR202	Bathy/Meso	1.30628	5.14e-47	up-regulation
GO:1902652	biological_process	secondary alcohol metabolic process	SAR202	Bathy/Meso	6.5113	7.41e-88	up-regulation
GO:1901564	biological_process	organonitrogen compound metabolic process	SAR202	Bathy/Meso	1.11445	3.63e-39	up-regulation
GO:1901566	biological_process	organonitrogen compound biosynthetic process	SAR202	Bathy/Meso	1.6138	3.84e-58	up-regulation
GO:0006741	biological_process	NADP biosynthetic process	SAR202	Bathy/Meso	8.49812	8.35e-89	up-regulation
GO:0046164	biological_process	alcohol catabolic process	SAR202	Bathy/Meso	6.5113	7.41e-88	up-regulation
GO:0006739	biological_process	NADP metabolic process	SAR202	Bathy/Meso	7.49812	3.6e-88	up-regulation
GO:0016310	biological_process	phosphorylation	SAR202	Bathy/Meso	2.58792	5.89e-61	up-regulation
GO:1901575	biological_process	organic substance catabolic process	SAR202	Bathy/Meso	2.18845	2.11e-52	up-regulation
GO:0006753	biological_process	nucleoside phosphate metabolic process	SAR202	Bathy/Meso	2.29348	8.93e-69	up-regulation
GO:0019637	biological_process	organophosphate metabolic process	SAR202	Bathy/Meso	2.30372	1.1e-69	up-regulation
GO:0006793	biological_process	phosphorus metabolic process	SAR202	Bathy/Meso	2.0549	8.3e-63	up-regulation
GO:0006796	biological_process	phosphate-containing compound metabolic process	SAR202	Bathy/Meso	2.06826	1.42e-62	up-regulation
GO:0006139	biological_process	nucleobase-containing compound metabolic process	SAR202	Bathy/Meso	1.04376	2.22e-38	up-regulation
GO:0019438	biological_process	aromatic compound biosynthetic process	SAR202	Bathy/Meso	1.29968	2.15e-46	up-regulation
GO:0019362	biological_process	pyridine nucleotide metabolic process	SAR202	Bathy/Meso	6.49812	6.55e-87	up-regulation
GO:0019363	biological_process	pyridine nucleotide biosynthetic process	SAR202	Bathy/Meso	6.91316	1.54e-87	up-regulation
GO:0019359	biological_process	nicotinamide nucleotide biosynthetic process	SAR202	Bathy/Meso	6.91316	1.54e-87	up-regulation
GO:0009117	biological_process	nucleotide metabolic process	SAR202	Bathy/Meso	2.29348	8.93e-69	up-regulation
GO:0006066	biological_process	alcohol metabolic process	SAR202	Bathy/Meso	6.5113	7.41e-88	up-regulation
GO:0009108	biological_process	coenzyme biosynthetic process	SAR202	Bathy/Meso	3.93908	1.23e-80	up-regulation
GO:0090407	biological_process	organophosphate biosynthetic process	SAR202	Bathy/Meso	2.30875	3.22e-69	up-regulation
GO:0009165	biological_process	nucleotide biosynthetic process	SAR202	Bathy/Meso	2.32418	1.15e-69	up-regulation
GO:0055086	biological_process	nucleobase-containing small molecule metabolic process	SAR202	Bathy/Meso	2.19927	2.86e-67	up-regulation
GO:0042180	biological_process	cellular ketone metabolic process	SAR202	Bathy/Meso	6.5113	7.41e-88	up-regulation
GO:0042182	biological_process	ketone catabolic process	SAR202	Bathy/Meso	6.5113	7.41e-88	up-regulation
GO:0005886	cellular_component	plasma membrane	SAR202	Bathy/Meso	1.14161	4.91e-41	up-regulation
GO:0016772	molecular_function	transferase activity, transferring phosphorus-containing groups	SAR202	Bathy/Meso	1.40729	6.29e-40	up-regulation
GO:0016773	molecular_function	phosphotransferase activity, alcohol group as acceptor	SAR202	Bathy/Meso	8.2671	2.61e-80	up-regulation
GO:0016740	molecular_function	transferase activity	SAR202	Bathy/Meso	1.27126	1.27e-35	up-regulation
GO:0016301	molecular_function	kinase activity	SAR202	Bathy/Meso	5.51684	1.66e-80	up-regulation
GO:0003951	molecular_function	NAD+ kinase activity	SAR202	Bathy/Meso	8.2671	2.61e-80	up-regulation

## Sheet: down-regulation
GO.acc	GO.aspect	GO.name	taxa	depth	Laplace.corr..Log.2..fold.change	Laplace.corr..Bonf..corr.p.value	enrichment
GO:0042777	biological_process	plasma membrane ATP synthesis coupled proton transport	Alteromonas	Bathy/Epi	-1.26923	3.37e-05	down-regulation
GO:2001057	biological_process	reactive nitrogen species metabolic process	Alteromonas	Bathy/Epi	-1.00377	5.56e-14	down-regulation
GO:0009750	biological_process	response to fructose	Alteromonas	Bathy/Epi	-3.02976	0.018	down-regulation
GO:0043617	biological_process	cellular response to sucrose starvation	Alteromonas	Bathy/Epi	-3.02976	0.018	down-regulation
GO:0015698	biological_process	inorganic anion transport	Alteromonas	Bathy/Epi	-2.00958	1.98e-34	down-regulation
GO:0009888	biological_process	tissue development	Alteromonas	Bathy/Epi	-1.04694	2.32e-08	down-regulation
GO:0031214	biological_process	biomineral tissue development	Alteromonas	Bathy/Epi	-1.03843	4.26e-08	down-regulation
GO:0042538	biological_process	hyperosmotic salinity response	Alteromonas	Bathy/Epi	-3.02976	0.018	down-regulation
GO:0070981	biological_process	L-asparagine biosynthetic process	Alteromonas	Bathy/Epi	-3.19969	0.00254	down-regulation
GO:0070982	biological_process	L-asparagine metabolic process	Alteromonas	Bathy/Epi	-3.19969	0.00254	down-regulation
GO:0015706	biological_process	nitrate transport	Alteromonas	Bathy/Epi	-2.10854	8.81e-36	down-regulation
GO:0006528	biological_process	asparagine metabolic process	Alteromonas	Bathy/Epi	-3.19969	0.00254	down-regulation
GO:0006529	biological_process	asparagine biosynthetic process	Alteromonas	Bathy/Epi	-3.19969	0.00254	down-regulation
GO:0016311	biological_process	dephosphorylation	Alteromonas	Bathy/Epi	-1.02287	2.6e-10	down-regulation
GO:0009646	biological_process	response to absence of light	Alteromonas	Bathy/Epi	-3.02976	0.018	down-regulation
GO:0042126	biological_process	nitrate metabolic process	Alteromonas	Bathy/Epi	-1.48001	1.09e-23	down-regulation
GO:0042128	biological_process	nitrate assimilation	Alteromonas	Bathy/Epi	-1.48001	1.09e-23	down-regulation
GO:0065010	cellular_component	extracellular membrane-bounded organelle	Alteromonas	Bathy/Epi	-1.12483	8.27e-11	down-regulation
GO:0031225	cellular_component	anchored component of membrane	Alteromonas	Bathy/Epi	-1.01182	8.51e-11	down-regulation
GO:0015112	molecular_function	nitrate transmembrane transporter activity	Alteromonas	Bathy/Epi	-2.15407	5.53e-38	down-regulation
GO:0015103	molecular_function	inorganic anion transmembrane transporter activity	Alteromonas	Bathy/Epi	-2.08221	1.37e-36	down-regulation
GO:0043878	molecular_function	glyceraldehyde-3-phosphate dehydrogenase (NAD+) (non-phosphorylating) activity	Alteromonas	Bathy/Epi	-1.01918	1.4e-19	down-regulation
GO:0004035	molecular_function	alkaline phosphatase activity	Alteromonas	Bathy/Epi	-1.05131	1.64e-09	down-regulation
GO:0004066	molecular_function	asparagine synthase (glutamine-hydrolyzing) activity	Alteromonas	Bathy/Epi	-3.24522	0.00081	down-regulation
GO:0004071	molecular_function	aspartate-ammonia ligase activity	Alteromonas	Bathy/Epi	-3.07529	0.00611	down-regulation
GO:0018468	molecular_function	alcohol dehydrogenase (acceptor) activity	Alteromonas	Bathy/Epi	-1.48576	6.03e-10	down-regulation
GO:0015414	molecular_function	ATPase-coupled nitrate transmembrane transporter activity	Alteromonas	Bathy/Epi	-2.45672	3.67e-43	down-regulation
GO:0016791	molecular_function	phosphatase activity	Alteromonas	Bathy/Epi	-1.06841	9.28e-12	down-regulation
GO:0050061	molecular_function	long-chain-aldehyde dehydrogenase activity	Alteromonas	Bathy/Epi	-1.00213	1.42e-18	down-regulation
GO:0033723	molecular_function	fluoroacetaldehyde dehydrogenase activity	Alteromonas	Bathy/Epi	-1.00213	1.42e-18	down-regulation
GO:0043225	molecular_function	ATPase-coupled anion transmembrane transporter activity	Alteromonas	Bathy/Epi	-2.45672	3.67e-43	down-regulation
GO:0046556	molecular_function	alpha-L-arabinofuranosidase activity	Alteromonas	Bathy/Epi	-4.66026	0.00452	down-regulation
GO:0052572	biological_process	response to host immune response	Alteromonas	Meso/Epi	-5.82632	2.92e-58	down-regulation
GO:0051260	biological_process	protein homooligomerization	Alteromonas	Meso/Epi	-1.89558	3.14e-35	down-regulation
GO:2001057	biological_process	reactive nitrogen species metabolic process	Alteromonas	Meso/Epi	-1.64837	4.22e-16	down-regulation
GO:0051259	biological_process	protein complex oligomerization	Alteromonas	Meso/Epi	-1.31855	1.55e-24	down-regulation
GO:0051262	biological_process	protein tetramerization	Alteromonas	Meso/Epi	-1.61781	4.15e-29	down-regulation
GO:0052553	biological_process	modulation by symbiont of host immune response	Alteromonas	Meso/Epi	-8.06717	3.42e-57	down-regulation
GO:0052552	biological_process	modulation by organism of immune response of other organism involved in symbiotic interaction	Alteromonas	Meso/Epi	-8.06717	3.42e-57	down-regulation
GO:0052564	biological_process	response to immune response of other organism involved in symbiotic interaction	Alteromonas	Meso/Epi	-5.82632	2.92e-58	down-regulation
GO:0052562	biological_process	negative regulation by symbiont of host immune response	Alteromonas	Meso/Epi	-8.06717	3.42e-57	down-regulation
GO:0052561	biological_process	negative regulation by organism of immune response of other organism involved in symbiotic interaction	Alteromonas	Meso/Epi	-8.06717	3.42e-57	down-regulation
GO:0075136	biological_process	response to host	Alteromonas	Meso/Epi	-5.82632	2.92e-58	down-regulation
GO:0052031	biological_process	modulation by symbiont of host defense response	Alteromonas	Meso/Epi	-8.06717	3.42e-57	down-regulation
GO:0044419	biological_process	interspecies interaction between organisms	Alteromonas	Meso/Epi	-1.02038	3.53e-30	down-regulation
GO:1901616	biological_process	organic hydroxy compound catabolic process	Alteromonas	Meso/Epi	-2.17335	2.04e-47	down-regulation
GO:0044003	biological_process	modification by symbiont of host morphology or physiology	Alteromonas	Meso/Epi	-6.48221	5.39e-56	down-regulation
GO:1901615	biological_process	organic hydroxy compound metabolic process	Alteromonas	Meso/Epi	-1.97729	3.51e-55	down-regulation
GO:0048870	biological_process	cell motility	Alteromonas	Meso/Epi	-1.20919	2.94e-20	down-regulation
GO:0015698	biological_process	inorganic anion transport	Alteromonas	Meso/Epi	-2.50927	2.33e-20	down-regulation
GO:1900232	biological_process	negative regulation of single-species biofilm formation on inanimate substrate	Alteromonas	Meso/Epi	-1.47737	3.9e-13	down-regulation
GO:1900231	biological_process	regulation of single-species biofilm formation on inanimate substrate	Alteromonas	Meso/Epi	-1.47737	3.9e-13	down-regulation
GO:0090503	biological_process	RNA phosphodiester bond hydrolysis, exonucleolytic	Alteromonas	Meso/Epi	-2.16598	7.26e-08	down-regulation
GO:0090501	biological_process	RNA phosphodiester bond hydrolysis	Alteromonas	Meso/Epi	-1.23662	0.000126	down-regulation
GO:0097588	biological_process	archaeal or bacterial-type flagellum-dependent cell motility	Alteromonas	Meso/Epi	-1.78127	1.25e-29	down-regulation
GO:0009405	biological_process	pathogenesis	Alteromonas	Meso/Epi	-1.26743	1.36e-38	down-regulation
GO:0009888	biological_process	tissue development	Alteromonas	Meso/Epi	-7.03342	8.32e-27	down-regulation
GO:0052200	biological_process	response to host defenses	Alteromonas	Meso/Epi	-5.82632	2.92e-58	down-regulation
GO:0016071	biological_process	mRNA metabolic process	Alteromonas	Meso/Epi	-1.17929	0.000471	down-regulation
GO:0031214	biological_process	biomineral tissue development	Alteromonas	Meso/Epi	-7.01625	1.83e-26	down-regulation
GO:0034310	biological_process	primary alcohol catabolic process	Alteromonas	Meso/Epi	-8.06717	3.42e-57	down-regulation
GO:0034308	biological_process	primary alcohol metabolic process	Alteromonas	Meso/Epi	-2.42003	1.87e-63	down-regulation
GO:0051289	biological_process	protein homotetramerization	Alteromonas	Meso/Epi	-2.15297	4.79e-39	down-regulation
GO:0043207	biological_process	response to external biotic stimulus	Alteromonas	Meso/Epi	-2.12065	5.13e-36	down-regulation
GO:0052173	biological_process	response to defenses of other organism involved in symbiotic interaction	Alteromonas	Meso/Epi	-5.82632	2.92e-58	down-regulation
GO:0051707	biological_process	response to other organism	Alteromonas	Meso/Epi	-2.82099	2.72e-43	down-regulation
GO:0051701	biological_process	interaction with host	Alteromonas	Meso/Epi	-2.90325	4.54e-47	down-regulation
GO:0045471	biological_process	response to ethanol	Alteromonas	Meso/Epi	-8.06717	3.42e-57	down-regulation
GO:0006402	biological_process	mRNA catabolic process	Alteromonas	Meso/Epi	-1.237	0.000169	down-regulation
GO:1900191	biological_process	negative regulation of single-species biofilm formation	Alteromonas	Meso/Epi	-1.47737	3.9e-13	down-regulation
GO:1900190	biological_process	regulation of single-species biofilm formation	Alteromonas	Meso/Epi	-1.41914	1.12e-12	down-regulation
GO:0052255	biological_process	modulation by organism of defense response of other organism involved in symbiotic interaction	Alteromonas	Meso/Epi	-8.06717	3.42e-57	down-regulation
GO:0015706	biological_process	nitrate transport	Alteromonas	Meso/Epi	-2.74107	1.65e-21	down-regulation
GO:0051817	biological_process	modification of morphology or physiology of other organism involved in symbiotic interaction	Alteromonas	Meso/Epi	-2.13135	1.6e-32	down-regulation
GO:0045149	biological_process	acetoin metabolic process	Alteromonas	Meso/Epi	-2.19353	5.49e-47	down-regulation
GO:0045150	biological_process	acetoin catabolic process	Alteromonas	Meso/Epi	-2.253	3.52e-48	down-regulation
GO:0001539	biological_process	cilium or flagellum-dependent cell motility	Alteromonas	Meso/Epi	-1.78127	1.25e-29	down-regulation
GO:0043901	biological_process	negative regulation of multi-organism process	Alteromonas	Meso/Epi	-1.47737	3.9e-13	down-regulation
GO:0043900	biological_process	regulation of multi-organism process	Alteromonas	Meso/Epi	-1.41914	1.12e-12	down-regulation
GO:0006974	biological_process	cellular response to DNA damage stimulus	Alteromonas	Meso/Epi	-1.11907	4.63e-18	down-regulation
GO:1902652	biological_process	secondary alcohol metabolic process	Alteromonas	Meso/Epi	-2.19353	5.49e-47	down-regulation
GO:0046164	biological_process	alcohol catabolic process	Alteromonas	Meso/Epi	-2.17335	2.04e-47	down-regulation
GO:0016311	biological_process	dephosphorylation	Alteromonas	Meso/Epi	-2.25244	9.24e-18	down-regulation
GO:0009636	biological_process	response to toxic substance	Alteromonas	Meso/Epi	-1.30362	1.52e-23	down-regulation
GO:0009607	biological_process	response to biotic stimulus	Alteromonas	Meso/Epi	-2.12065	5.13e-36	down-regulation
GO:0097305	biological_process	response to alcohol	Alteromonas	Meso/Epi	-2.08031	3.81e-35	down-regulation
GO:0035821	biological_process	modification of morphology or physiology of other organism	Alteromonas	Meso/Epi	-2.13135	1.6e-32	down-regulation
GO:0006068	biological_process	ethanol catabolic process	Alteromonas	Meso/Epi	-8.06717	3.42e-57	down-regulation
GO:0006069	biological_process	ethanol oxidation	Alteromonas	Meso/Epi	-1.32588	1.09e-12	down-regulation
GO:0006066	biological_process	alcohol metabolic process	Alteromonas	Meso/Epi	-2.1279	2.4e-57	down-regulation
GO:0006067	biological_process	ethanol metabolic process	Alteromonas	Meso/Epi	-2.42003	1.87e-63	down-regulation
GO:0042126	biological_process	nitrate metabolic process	Alteromonas	Meso/Epi	-2.4216	8.12e-22	down-regulation
GO:0042128	biological_process	nitrate assimilation	Alteromonas	Meso/Epi	-2.4216	8.12e-22	down-regulation
GO:2000765	biological_process	regulation of cytoplasmic translation	Alteromonas	Meso/Epi	-4.58674	0.00857	down-regulation
GO:2000766	biological_process	negative regulation of cytoplasmic translation	Alteromonas	Meso/Epi	-4.58674	0.00857	down-regulation
GO:0042180	biological_process	cellular ketone metabolic process	Alteromonas	Meso/Epi	-2.075	3.5e-45	down-regulation
GO:0042182	biological_process	ketone catabolic process	Alteromonas	Meso/Epi	-2.2392	5.88e-48	down-regulation
GO:0071973	biological_process	bacterial-type flagellum-dependent cell motility	Alteromonas	Meso/Epi	-1.92769	8.78e-32	down-regulation
GO:0006928	biological_process	movement of cell or subcellular component	Alteromonas	Meso/Epi	-1.20919	2.94e-20	down-regulation
GO:0065010	cellular_component	extracellular membrane-bounded organelle	Alteromonas	Meso/Epi	-6.96861	1.93e-26	down-regulation
GO:0031225	cellular_component	anchored component of membrane	Alteromonas	Meso/Epi	-4.05884	2e-27	down-regulation
GO:0022627	cellular_component	cytosolic small ribosomal subunit	Alteromonas	Meso/Epi	-4.5391	0.00168	down-regulation
GO:0044461	cellular_component	bacterial-type flagellum part	Alteromonas	Meso/Epi	-2.58107	6.26e-38	down-regulation
GO:0044463	cellular_component	cell projection part	Alteromonas	Meso/Epi	-1.94203	3.6e-31	down-regulation
GO:0009420	cellular_component	bacterial-type flagellum filament	Alteromonas	Meso/Epi	-3.46347	7.38e-45	down-regulation
GO:0030288	cellular_component	outer membrane-bounded periplasmic space	Alteromonas	Meso/Epi	-2.64134	1.96e-40	down-regulation
GO:0019028	cellular_component	viral capsid	Alteromonas	Meso/Epi	-4.83284	0.00011	down-regulation
GO:0044423	cellular_component	virion part	Alteromonas	Meso/Epi	-5.01117	1.59e-05	down-regulation
GO:0019012	cellular_component	virion	Alteromonas	Meso/Epi	-5.01117	1.59e-05	down-regulation
GO:0031246	cellular_component	intrinsic component of periplasmic side of cell outer membrane	Alteromonas	Meso/Epi	-3.90684	0.000182	down-regulation
GO:0009288	cellular_component	bacterial-type flagellum	Alteromonas	Meso/Epi	-2.77425	2.46e-40	down-regulation
GO:0032153	cellular_component	cell division site	Alteromonas	Meso/Epi	-1.90684	0.0124	down-regulation
GO:0042995	cellular_component	cell projection	Alteromonas	Meso/Epi	-1.27495	8.68e-21	down-regulation
GO:0005509	molecular_function	calcium ion binding	Alteromonas	Meso/Epi	-1.50507	1.03e-26	down-regulation
GO:0016896	molecular_function	exoribonuclease activity, producing 5'-phosphomonoesters	Alteromonas	Meso/Epi	-2.1425	6.98e-08	down-regulation
GO:0004654	molecular_function	polyribonucleotide nucleotidyltransferase activity	Alteromonas	Meso/Epi	-6.20898	1.77e-14	down-regulation
GO:0016620	molecular_function	oxidoreductase activity, acting on the aldehyde or oxo group of donors, NAD or NADP as acceptor	Alteromonas	Meso/Epi	-1.27696	6.8e-23	down-regulation
GO:0015112	molecular_function	nitrate transmembrane transporter activity	Alteromonas	Meso/Epi	-2.71759	2.8e-21	down-regulation
GO:0052935	molecular_function	ethanol:cytochrome c oxidoreductase activity	Alteromonas	Meso/Epi	-8.00567	5.15e-55	down-regulation
GO:0052934	molecular_function	alcohol dehydrogenase (cytochrome c) activity	Alteromonas	Meso/Epi	-8.00567	5.15e-55	down-regulation
GO:0016898	molecular_function	oxidoreductase activity, acting on the CH-OH group of donors, cytochrome as acceptor	Alteromonas	Meso/Epi	-4.8612	2.22e-51	down-regulation
GO:0015103	molecular_function	inorganic anion transmembrane transporter activity	Alteromonas	Meso/Epi	-2.45844	1.66e-19	down-regulation
GO:0004451	molecular_function	isocitrate lyase activity	Alteromonas	Meso/Epi	-1.4486	5.94e-13	down-regulation
GO:0043878	molecular_function	glyceraldehyde-3-phosphate dehydrogenase (NAD+) (non-phosphorylating) activity	Alteromonas	Meso/Epi	-8.07259	9.92e-58	down-regulation
GO:0004035	molecular_function	alkaline phosphatase activity	Alteromonas	Meso/Epi	-4.50792	1.95e-25	down-regulation
GO:0004029	molecular_function	aldehyde dehydrogenase (NAD) activity	Alteromonas	Meso/Epi	-3.83788	7.84e-51	down-regulation
GO:0016298	molecular_function	lipase activity	Alteromonas	Meso/Epi	-2.22377	0.0104	down-regulation
GO:0018468	molecular_function	alcohol dehydrogenase (acceptor) activity	Alteromonas	Meso/Epi	-6.32331	7.91e-16	down-regulation
GO:0008408	molecular_function	3'-5' exonuclease activity	Alteromonas	Meso/Epi	-1.39865	0.000177	down-regulation
GO:0030551	molecular_function	cyclic nucleotide binding	Alteromonas	Meso/Epi	-6.20898	1.77e-14	down-regulation
GO:0030246	molecular_function	carbohydrate binding	Alteromonas	Meso/Epi	-1.87521	1.82e-19	down-regulation
GO:0016833	molecular_function	oxo-acid-lyase activity	Alteromonas	Meso/Epi	-1.30055	2.7e-11	down-regulation
GO:0004540	molecular_function	ribonuclease activity	Alteromonas	Meso/Epi	-1.21314	0.000125	down-regulation
GO:0004532	molecular_function	exoribonuclease activity	Alteromonas	Meso/Epi	-2.1425	6.98e-08	down-regulation
GO:0000175	molecular_function	3'-5'-exoribonuclease activity	Alteromonas	Meso/Epi	-2.1425	6.98e-08	down-regulation
GO:0004527	molecular_function	exonuclease activity	Alteromonas	Meso/Epi	-1.39865	0.000177	down-regulation
GO:0015414	molecular_function	ATPase-coupled nitrate transmembrane transporter activity	Alteromonas	Meso/Epi	-2.8461	3.73e-21	down-regulation
GO:0016791	molecular_function	phosphatase activity	Alteromonas	Meso/Epi	-2.27203	6.17e-18	down-regulation
GO:0016796	molecular_function	exonuclease activity, active with either ribo- or deoxyribonucleic acids and producing 5'-phosphomonoesters	Alteromonas	Meso/Epi	-2.1425	6.98e-08	down-regulation
GO:0050061	molecular_function	long-chain-aldehyde dehydrogenase activity	Alteromonas	Meso/Epi	-8.04369	1.53e-56	down-regulation
GO:0033723	molecular_function	fluoroacetaldehyde dehydrogenase activity	Alteromonas	Meso/Epi	-8.04369	1.53e-56	down-regulation
GO:0043225	molecular_function	ATPase-coupled anion transmembrane transporter activity	Alteromonas	Meso/Epi	-2.8461	3.73e-21	down-regulation
GO:0042578	molecular_function	phosphoric ester hydrolase activity	Alteromonas	Meso/Epi	-1.51596	5.04e-12	down-regulation
GO:0035438	molecular_function	cyclic-di-GMP binding	Alteromonas	Meso/Epi	-6.20898	1.77e-14	down-regulation
GO:0004749	molecular_function	ribose phosphate diphosphokinase activity	Alteromonas	Meso/Epi	-4.89447	0.000241	down-regulation
GO:0033543	biological_process	fatty acid beta-oxidation, unsaturated, even number, reductase/isomerase pathway	Alteromonas	Bathy/Meso	-1.6932	0.00623	down-regulation
GO:0009534	cellular_component	chloroplast thylakoid	Alteromonas	Bathy/Meso	-1.58504	0.00855	down-regulation
GO:0031984	cellular_component	organelle subcompartment	Alteromonas	Bathy/Meso	-1.58504	0.00855	down-regulation
GO:0031976	cellular_component	plastid thylakoid	Alteromonas	Bathy/Meso	-1.58504	0.00855	down-regulation
GO:0005960	cellular_component	glycine cleavage complex	Alteromonas	Bathy/Meso	-1.63368	0.0026	down-regulation
GO:0004673	molecular_function	protein histidine kinase activity	Alteromonas	Bathy/Meso	-1.0695	0.0118	down-regulation
GO:0016881	molecular_function	acid-amino acid ligase activity	Alteromonas	Bathy/Meso	-2.1826	0.00121	down-regulation
GO:0030955	molecular_function	potassium ion binding	Alteromonas	Bathy/Meso	-1.8449	0.0054	down-regulation
GO:0043891	molecular_function	glyceraldehyde-3-phosphate dehydrogenase (NAD(P)+) (phosphorylating) activity	Alteromonas	Bathy/Meso	-1.74202	0.045	down-regulation
GO:0008670	molecular_function	2,4-dienoyl-CoA reductase (NADPH) activity	Alteromonas	Bathy/Meso	-1.76595	0.00103	down-regulation
GO:0031420	molecular_function	alkali metal ion binding	Alteromonas	Bathy/Meso	-1.46639	0.00355	down-regulation
GO:0016775	molecular_function	phosphotransferase activity, nitrogenous group as acceptor	Alteromonas	Bathy/Meso	-1.0695	0.0118	down-regulation
GO:0004365	molecular_function	glyceraldehyde-3-phosphate dehydrogenase (NAD+) (phosphorylating) activity	Alteromonas	Bathy/Meso	-1.74202	0.045	down-regulation
GO:0004133	molecular_function	glycogen debranching enzyme activity	Alteromonas	Bathy/Meso	-3.68878	0.000245	down-regulation
GO:0004181	molecular_function	metallocarboxypeptidase activity	Alteromonas	Bathy/Meso	-2.88143	0.00122	down-regulation
GO:0008239	molecular_function	dipeptidyl-peptidase activity	Alteromonas	Bathy/Meso	-1.24821	0.00581	down-regulation
GO:0000155	molecular_function	phosphorelay sensor kinase activity	Alteromonas	Bathy/Meso	-1.0695	0.0118	down-regulation
GO:0009279	cellular_component	cell outer membrane	Bacteroidetes	Bathy/Epi	-1.09744	2.17e-20	down-regulation
GO:0044462	cellular_component	external encapsulating structure part	Bacteroidetes	Bathy/Epi	-1.09744	2.17e-20	down-regulation
GO:0019867	cellular_component	outer membrane	Bacteroidetes	Bathy/Epi	-1.09744	2.17e-20	down-regulation
GO:0042651	cellular_component	thylakoid membrane	Bacteroidetes	Meso/Epi	-1.05455	0.000131	down-regulation
GO:0044436	cellular_component	thylakoid part	Bacteroidetes	Meso/Epi	-1.05455	0.000131	down-regulation
GO:0033178	cellular_component	proton-transporting two-sector ATPase complex, catalytic domain	Bacteroidetes	Meso/Epi	-1.01325	1.82e-06	down-regulation
GO:0009289	cellular_component	pilus	Bacteroidetes	Meso/Epi	-2.96262	7.62e-05	down-regulation
GO:0045261	cellular_component	proton-transporting ATP synthase complex, catalytic core F(1)	Bacteroidetes	Meso/Epi	-1.01325	1.82e-06	down-regulation
GO:0042995	cellular_component	cell projection	Bacteroidetes	Meso/Epi	-2.96262	7.62e-05	down-regulation
GO:0009579	cellular_component	thylakoid	Bacteroidetes	Meso/Epi	-1.05455	0.000131	down-regulation
GO:0034357	cellular_component	photosynthetic membrane	Bacteroidetes	Meso/Epi	-1.05455	0.000131	down-regulation
GO:0006402	biological_process	mRNA catabolic process	Bacteroidetes	Bathy/Meso	-3.05367	0.0309	down-regulation
GO:0006401	biological_process	RNA catabolic process	Bacteroidetes	Bathy/Meso	-3.05367	0.0309	down-regulation
GO:0016071	biological_process	mRNA metabolic process	Bacteroidetes	Bathy/Meso	-3.05367	0.0309	down-regulation
GO:0071705	biological_process	nitrogen compound transport	Bacteroidetes	Bathy/Meso	-1.14989	0.000513	down-regulation
GO:0071702	biological_process	organic substance transport	Bacteroidetes	Bathy/Meso	-1.14989	0.000513	down-regulation
GO:0044265	biological_process	cellular macromolecule catabolic process	Bacteroidetes	Bathy/Meso	-3.05367	0.0309	down-regulation
GO:0009279	cellular_component	cell outer membrane	Bacteroidetes	Bathy/Meso	-1.27032	2.74e-41	down-regulation
GO:0044462	cellular_component	external encapsulating structure part	Bacteroidetes	Bathy/Meso	-1.27032	2.74e-41	down-regulation
GO:0019867	cellular_component	outer membrane	Bacteroidetes	Bathy/Meso	-1.27032	2.74e-41	down-regulation
GO:0016628	molecular_function	oxidoreductase activity, acting on the CH-CH group of donors, NAD or NADP as acceptor	Bacteroidetes	Bathy/Meso	-2.49131	0.0454	down-regulation
GO:0004654	molecular_function	polyribonucleotide nucleotidyltransferase activity	Bacteroidetes	Bathy/Meso	-3.07628	0.019	down-regulation
GO:0009973	molecular_function	adenylyl-sulfate reductase activity	Bacteroidetes	Bathy/Meso	-5.2462	1.74e-06	down-regulation
GO:0030246	molecular_function	carbohydrate binding	Bacteroidetes	Bathy/Meso	-2.42991	0.0173	down-regulation
GO:0034097	biological_process	response to cytokine	SAR202	Bathy/Epi	-2.06466	0.00536	down-regulation
GO:1901698	biological_process	response to nitrogen compound	SAR202	Bathy/Epi	-2.01915	0.00475	down-regulation
GO:0014070	biological_process	response to organic cyclic compound	SAR202	Bathy/Epi	-2.01915	0.00475	down-regulation
GO:0009409	biological_process	response to cold	SAR202	Bathy/Epi	-1.95774	0.0117	down-regulation
GO:0010243	biological_process	response to organonitrogen compound	SAR202	Bathy/Epi	-2.01915	0.00475	down-regulation
GO:0001101	biological_process	response to acid chemical	SAR202	Bathy/Epi	-2.01915	0.00475	down-regulation
GO:0071345	biological_process	cellular response to cytokine stimulus	SAR202	Bathy/Epi	-2.06466	0.00536	down-regulation
GO:0097066	biological_process	response to thyroid hormone	SAR202	Bathy/Epi	-2.06466	0.00536	down-regulation
GO:0043200	biological_process	response to amino acid	SAR202	Bathy/Epi	-2.01915	0.00475	down-regulation
GO:0005754	cellular_component	mitochondrial proton-transporting ATP synthase, catalytic core	SAR202	Bathy/Epi	-2.86445	7.13e-09	down-regulation
GO:0043228	cellular_component	non-membrane-bounded organelle	SAR202	Bathy/Epi	-1.51714	0.00105	down-regulation
GO:0005753	cellular_component	mitochondrial proton-transporting ATP synthase complex	SAR202	Bathy/Epi	-2.86445	7.13e-09	down-regulation
GO:0043227	cellular_component	membrane-bounded organelle	SAR202	Bathy/Epi	-1.02537	0.00601	down-regulation
GO:0005747	cellular_component	mitochondrial respiratory chain complex I	SAR202	Bathy/Epi	-4.56489	0.0032	down-regulation
GO:0043231	cellular_component	intracellular membrane-bounded organelle	SAR202	Bathy/Epi	-1.02537	0.00601	down-regulation
GO:0043230	cellular_component	extracellular organelle	SAR202	Bathy/Epi	-1.584	1.93e-06	down-regulation
GO:0098857	cellular_component	membrane microdomain	SAR202	Bathy/Epi	-2.86445	7.13e-09	down-regulation
GO:0043233	cellular_component	organelle lumen	SAR202	Bathy/Epi	-1.76492	1.49e-05	down-regulation
GO:0045259	cellular_component	proton-transporting ATP synthase complex	SAR202	Bathy/Epi	-2.86445	7.13e-09	down-regulation
GO:0043232	cellular_component	intracellular non-membrane-bounded organelle	SAR202	Bathy/Epi	-1.51714	0.00105	down-regulation
GO:0044446	cellular_component	intracellular organelle part	SAR202	Bathy/Epi	-1.19857	0.00765	down-regulation
GO:0045261	cellular_component	proton-transporting ATP synthase complex, catalytic core F(1)	SAR202	Bathy/Epi	-1.31548	2.5e-06	down-regulation
GO:0005634	cellular_component	nucleus	SAR202	Bathy/Epi	-2.07304	2.65e-06	down-regulation
GO:0005759	cellular_component	mitochondrial matrix	SAR202	Bathy/Epi	-1.76492	1.49e-05	down-regulation
GO:0098589	cellular_component	membrane region	SAR202	Bathy/Epi	-2.86445	7.13e-09	down-regulation
GO:0031982	cellular_component	vesicle	SAR202	Bathy/Epi	-2.92103	3.79e-11	down-regulation
GO:0016469	cellular_component	proton-transporting two-sector ATPase complex	SAR202	Bathy/Epi	-2.86445	7.13e-09	down-regulation
GO:0042717	cellular_component	plasma membrane-derived chromatophore membrane	SAR202	Bathy/Epi	-4.56489	0.0032	down-regulation
GO:0045267	cellular_component	proton-transporting ATP synthase, catalytic core	SAR202	Bathy/Epi	-2.86445	7.13e-09	down-regulation
GO:0044455	cellular_component	mitochondrial membrane part	SAR202	Bathy/Epi	-2.86445	7.13e-09	down-regulation
GO:0005730	cellular_component	nucleolus	SAR202	Bathy/Epi	-4.24296	2.71e-05	down-regulation
GO:0045271	cellular_component	respiratory chain complex I	SAR202	Bathy/Epi	-4.56489	0.0032	down-regulation
GO:0070062	cellular_component	extracellular exosome	SAR202	Bathy/Epi	-2.92103	3.79e-11	down-regulation
GO:0098798	cellular_component	mitochondrial protein complex	SAR202	Bathy/Epi	-2.86445	7.13e-09	down-regulation
GO:0031974	cellular_component	membrane-enclosed lumen	SAR202	Bathy/Epi	-1.76492	1.49e-05	down-regulation
GO:0019866	cellular_component	organelle inner membrane	SAR202	Bathy/Epi	-1.93484	0.000102	down-regulation
GO:0005743	cellular_component	mitochondrial inner membrane	SAR202	Bathy/Epi	-2.86445	7.13e-09	down-regulation
GO:0005615	cellular_component	extracellular space	SAR202	Bathy/Epi	-2.03651	0.00739	down-regulation
GO:0031966	cellular_component	mitochondrial membrane	SAR202	Bathy/Epi	-2.86445	7.13e-09	down-regulation
GO:0005739	cellular_component	mitochondrion	SAR202	Bathy/Epi	-1.31511	7.69e-05	down-regulation
GO:1903561	cellular_component	extracellular vesicle	SAR202	Bathy/Epi	-2.92103	3.79e-11	down-regulation
GO:1990204	cellular_component	oxidoreductase complex	SAR202	Bathy/Epi	-4.56489	0.0032	down-regulation
GO:0033178	cellular_component	proton-transporting two-sector ATPase complex, catalytic domain	SAR202	Bathy/Epi	-1.31548	2.5e-06	down-regulation
GO:0120025	cellular_component	plasma membrane bounded cell projection	SAR202	Bathy/Epi	-2.82793	3.51e-09	down-regulation
GO:0000275	cellular_component	mitochondrial proton-transporting ATP synthase complex, catalytic core F(1)	SAR202	Bathy/Epi	-2.86445	7.13e-09	down-regulation
GO:0097730	cellular_component	non-motile cilium	SAR202	Bathy/Epi	-2.86445	7.13e-09	down-regulation
GO:0009295	cellular_component	nucleoid	SAR202	Bathy/Epi	-1.69864	0.00029	down-regulation
GO:0043209	cellular_component	myelin sheath	SAR202	Bathy/Epi	-2.95917	7.53e-11	down-regulation
GO:0042995	cellular_component	cell projection	SAR202	Bathy/Epi	-2.82793	3.51e-09	down-regulation
GO:0009579	cellular_component	thylakoid	SAR202	Bathy/Epi	-1.0324	0.0319	down-regulation
GO:0030964	cellular_component	NADH dehydrogenase complex	SAR202	Bathy/Epi	-4.56489	0.0032	down-regulation
GO:0005929	cellular_component	cilium	SAR202	Bathy/Epi	-2.86445	7.13e-09	down-regulation
GO:0044429	cellular_component	mitochondrial part	SAR202	Bathy/Epi	-1.76492	1.49e-05	down-regulation
GO:0044428	cellular_component	nuclear part	SAR202	Bathy/Epi	-4.24296	2.71e-05	down-regulation
GO:0044421	cellular_component	extracellular region part	SAR202	Bathy/Epi	-1.31696	3.42e-06	down-regulation
GO:0044422	cellular_component	organelle part	SAR202	Bathy/Epi	-1.19857	0.00765	down-regulation
GO:0031090	cellular_component	organelle membrane	SAR202	Bathy/Epi	-1.95346	1.82e-06	down-regulation
GO:0009986	cellular_component	cell surface	SAR202	Bathy/Epi	-2.47743	5.05e-07	down-regulation
GO:0042645	cellular_component	mitochondrial nucleoid	SAR202	Bathy/Epi	-2.95917	7.53e-11	down-regulation
GO:0098800	cellular_component	inner mitochondrial membrane protein complex	SAR202	Bathy/Epi	-2.86445	7.13e-09	down-regulation
GO:0070013	cellular_component	intracellular organelle lumen	SAR202	Bathy/Epi	-1.76492	1.49e-05	down-regulation
GO:0045121	cellular_component	membrane raft	SAR202	Bathy/Epi	-2.86445	7.13e-09	down-regulation
GO:0098803	cellular_component	respiratory chain complex	SAR202	Bathy/Epi	-4.56489	0.0032	down-regulation
GO:0022890	molecular_function	inorganic cation transmembrane transporter activity	SAR202	Bathy/Epi	-1.00418	0.00639	down-regulation
GO:0005507	molecular_function	copper ion binding	SAR202	Bathy/Epi	-3.51663	0.0428	down-regulation
GO:0019904	molecular_function	protein domain specific binding	SAR202	Bathy/Epi	-2.3276	7.6e-07	down-regulation
GO:0030247	molecular_function	polysaccharide binding	SAR202	Bathy/Epi	-2.17268	0.0142	down-regulation
GO:0022853	molecular_function	active ion transmembrane transporter activity	SAR202	Bathy/Epi	-1.00418	0.00639	down-regulation
GO:0042287	molecular_function	MHC protein binding	SAR202	Bathy/Epi	-2.55316	3.79e-06	down-regulation
GO:0042288	molecular_function	MHC class I protein binding	SAR202	Bathy/Epi	-2.55316	3.79e-06	down-regulation
GO:0008266	molecular_function	poly(U) RNA binding	SAR202	Bathy/Epi	-4.2536	0.0436	down-regulation
GO:0046933	molecular_function	proton-transporting ATP synthase activity, rotational mechanism	SAR202	Bathy/Epi	-1.00418	0.00639	down-regulation
GO:0001871	molecular_function	pattern binding	SAR202	Bathy/Epi	-2.17268	0.0142	down-regulation
GO:0044769	molecular_function	ATPase activity, coupled to transmembrane movement of ions, rotational mechanism	SAR202	Bathy/Epi	-1.00418	0.00639	down-regulation
GO:0019829	molecular_function	cation-transporting ATPase activity	SAR202	Bathy/Epi	-1.00418	0.00639	down-regulation
GO:0046961	molecular_function	proton-transporting ATPase activity, rotational mechanism	SAR202	Bathy/Epi	-2.55316	3.79e-06	down-regulation
GO:0008187	molecular_function	poly-pyrimidine tract binding	SAR202	Bathy/Epi	-4.2536	0.0436	down-regulation
GO:0003727	molecular_function	single-stranded RNA binding	SAR202	Bathy/Epi	-4.2536	0.0436	down-regulation
GO:0038024	molecular_function	cargo receptor activity	SAR202	Bathy/Epi	-2.55316	3.79e-06	down-regulation
GO:2001070	molecular_function	starch binding	SAR202	Bathy/Epi	-2.17268	0.0142	down-regulation
GO:0043532	molecular_function	angiostatin binding	SAR202	Bathy/Epi	-2.55316	3.79e-06	down-regulation
GO:0043531	molecular_function	ADP binding	SAR202	Bathy/Epi	-1.07185	0.00102	down-regulation
GO:0005102	molecular_function	signaling receptor binding	SAR202	Bathy/Epi	-2.55316	3.79e-06	down-regulation
GO:0004180	molecular_function	carboxypeptidase activity	SAR202	Bathy/Epi	-2.17268	0.0142	down-regulation
GO:0015078	molecular_function	proton transmembrane transporter activity	SAR202	Bathy/Epi	-1.00418	0.00639	down-regulation
GO:0004181	molecular_function	metallocarboxypeptidase activity	SAR202	Bathy/Epi	-2.17268	0.0142	down-regulation
GO:0015077	molecular_function	monovalent inorganic cation transmembrane transporter activity	SAR202	Bathy/Epi	-1.00418	0.00639	down-regulation
GO:0030228	molecular_function	lipoprotein particle receptor activity	SAR202	Bathy/Epi	-2.55316	3.79e-06	down-regulation
GO:0042625	molecular_function	ATPase coupled ion transmembrane transporter activity	SAR202	Bathy/Epi	-1.00418	0.00639	down-regulation
GO:0036442	molecular_function	proton-exporting ATPase activity	SAR202	Bathy/Epi	-2.55316	3.79e-06	down-regulation
GO:0016810	molecular_function	hydrolase activity, acting on carbon-nitrogen (but not peptide) bonds	SAR202	Bathy/Epi	-4.2536	0.0436	down-regulation
GO:0051641	biological_process	cellular localization	SAR202	Bathy/Meso	-1.59199	8.84e-05	down-regulation
GO:0006839	biological_process	mitochondrial transport	SAR202	Bathy/Meso	-2.21348	9.28e-05	down-regulation
GO:0071495	biological_process	cellular response to endogenous stimulus	SAR202	Bathy/Meso	-2.10656	0.000222	down-regulation
GO:0051649	biological_process	establishment of localization in cell	SAR202	Bathy/Meso	-1.59199	8.84e-05	down-regulation
GO:0006611	biological_process	protein export from nucleus	SAR202	Bathy/Meso	-3.67945	0.00886	down-regulation
GO:0006814	biological_process	sodium ion transport	SAR202	Bathy/Meso	-2.11136	7.45e-05	down-regulation
GO:0005983	biological_process	starch catabolic process	SAR202	Bathy/Meso	-2.86048	1.45e-09	down-regulation
GO:0005982	biological_process	starch metabolic process	SAR202	Bathy/Meso	-2.86048	1.45e-09	down-regulation
GO:0005976	biological_process	polysaccharide metabolic process	SAR202	Bathy/Meso	-2.28589	1.62e-07	down-regulation
GO:0005975	biological_process	carbohydrate metabolic process	SAR202	Bathy/Meso	-1.71129	1.37e-05	down-regulation
GO:2000145	biological_process	regulation of cell motility	SAR202	Bathy/Meso	-2.21348	9.28e-05	down-regulation
GO:2000147	biological_process	positive regulation of cell motility	SAR202	Bathy/Meso	-2.21348	9.28e-05	down-regulation
GO:0006885	biological_process	regulation of pH	SAR202	Bathy/Meso	-2.21348	9.28e-05	down-regulation
GO:0051604	biological_process	protein maturation	SAR202	Bathy/Meso	-2.86048	1.45e-09	down-regulation
GO:0006897	biological_process	endocytosis	SAR202	Bathy/Meso	-2.21348	9.28e-05	down-regulation
GO:0006898	biological_process	receptor-mediated endocytosis	SAR202	Bathy/Meso	-2.21348	9.28e-05	down-regulation
GO:0034097	biological_process	response to cytokine	SAR202	Bathy/Meso	-2.5354	1.04e-07	down-regulation
GO:1901699	biological_process	cellular response to nitrogen compound	SAR202	Bathy/Meso	-2.21348	9.28e-05	down-regulation
GO:1901698	biological_process	response to nitrogen compound	SAR202	Bathy/Meso	-2.42849	2.81e-07	down-regulation
GO:0006873	biological_process	cellular ion homeostasis	SAR202	Bathy/Meso	-2.10656	0.000222	down-regulation
GO:0006629	biological_process	lipid metabolic process	SAR202	Bathy/Meso	-1.74399	0.00482	down-regulation
GO:0042776	biological_process	mitochondrial ATP synthesis coupled proton transport	SAR202	Bathy/Meso	-2.21348	9.28e-05	down-regulation
GO:0051240	biological_process	positive regulation of multicellular organismal process	SAR202	Bathy/Meso	-2.21348	9.28e-05	down-regulation
GO:0046907	biological_process	intracellular transport	SAR202	Bathy/Meso	-1.59199	8.84e-05	down-regulation
GO:0014070	biological_process	response to organic cyclic compound	SAR202	Bathy/Meso	-2.42849	2.81e-07	down-regulation
GO:0009725	biological_process	response to hormone	SAR202	Bathy/Meso	-1.61846	0.000351	down-regulation
GO:0009719	biological_process	response to endogenous stimulus	SAR202	Bathy/Meso	-1.61846	0.000351	down-regulation
GO:0010941	biological_process	regulation of cell death	SAR202	Bathy/Meso	-3.67945	0.00886	down-regulation
GO:0016485	biological_process	protein processing	SAR202	Bathy/Meso	-2.86048	1.45e-09	down-regulation
GO:0051272	biological_process	positive regulation of cellular component movement	SAR202	Bathy/Meso	-2.21348	9.28e-05	down-regulation
GO:0051270	biological_process	regulation of cellular component movement	SAR202	Bathy/Meso	-2.21348	9.28e-05	down-regulation
GO:0016477	biological_process	cell migration	SAR202	Bathy/Meso	-2.21348	9.28e-05	down-regulation
GO:0019725	biological_process	cellular homeostasis	SAR202	Bathy/Meso	-2.10656	0.000222	down-regulation
GO:0043412	biological_process	macromolecule modification	SAR202	Bathy/Meso	-2.3082	0.0334	down-regulation
GO:0098771	biological_process	inorganic ion homeostasis	SAR202	Bathy/Meso	-2.17695	6.81e-06	down-regulation
GO:0016052	biological_process	carbohydrate catabolic process	SAR202	Bathy/Meso	-2.99054	3.84e-11	down-regulation
GO:0042981	biological_process	regulation of apoptotic process	SAR202	Bathy/Meso	-3.67945	0.00886	down-regulation
GO:0042742	biological_process	defense response to bacterium	SAR202	Bathy/Meso	-2.21348	9.28e-05	down-regulation
GO:0007588	biological_process	excretion	SAR202	Bathy/Meso	-2.21348	9.28e-05	down-regulation
GO:0098542	biological_process	defense response to other organism	SAR202	Bathy/Meso	-2.21348	9.28e-05	down-regulation
GO:0051453	biological_process	regulation of intracellular pH	SAR202	Bathy/Meso	-2.21348	9.28e-05	down-regulation
GO:0030334	biological_process	regulation of cell migration	SAR202	Bathy/Meso	-2.21348	9.28e-05	down-regulation
GO:0030335	biological_process	positive regulation of cell migration	SAR202	Bathy/Meso	-2.21348	9.28e-05	down-regulation
GO:0006464	biological_process	cellular protein modification process	SAR202	Bathy/Meso	-2.3082	0.0334	down-regulation
GO:0006468	biological_process	protein phosphorylation	SAR202	Bathy/Meso	-3.67945	0.00886	down-regulation
GO:0042755	biological_process	eating behavior	SAR202	Bathy/Meso	-2.21348	9.28e-05	down-regulation
GO:0016032	biological_process	viral process	SAR202	Bathy/Meso	-3.67945	0.00886	down-regulation
GO:0032502	biological_process	developmental process	SAR202	Bathy/Meso	-1.00703	0.0204	down-regulation
GO:0032501	biological_process	multicellular organismal process	SAR202	Bathy/Meso	-2.10656	0.000222	down-regulation
GO:0061024	biological_process	membrane organization	SAR202	Bathy/Meso	-2.21348	9.28e-05	down-regulation
GO:0098760	biological_process	response to interleukin-7	SAR202	Bathy/Meso	-2.21348	9.28e-05	down-regulation
GO:0098761	biological_process	cellular response to interleukin-7	SAR202	Bathy/Meso	-2.21348	9.28e-05	down-regulation
GO:0008406	biological_process	gonad development	SAR202	Bathy/Meso	-2.21348	9.28e-05	down-regulation
GO:0051239	biological_process	regulation of multicellular organismal process	SAR202	Bathy/Meso	-1.03127	0.0139	down-regulation
GO:0008340	biological_process	determination of adult lifespan	SAR202	Bathy/Meso	-2.21348	9.28e-05	down-regulation
GO:0009892	biological_process	negative regulation of metabolic process	SAR202	Bathy/Meso	-1.73742	6.2e-07	down-regulation
GO:0009653	biological_process	anatomical structure morphogenesis	SAR202	Bathy/Meso	-2.21348	9.28e-05	down-regulation
GO:0009409	biological_process	response to cold	SAR202	Bathy/Meso	-2.59199	4.4e-09	down-regulation
GO:0016192	biological_process	vesicle-mediated transport	SAR202	Bathy/Meso	-2.21348	9.28e-05	down-regulation
GO:0019221	biological_process	cytokine-mediated signaling pathway	SAR202	Bathy/Meso	-3.67945	0.00886	down-regulation
GO:0019222	biological_process	regulation of metabolic process	SAR202	Bathy/Meso	-1.34688	6.26e-05	down-regulation
GO:0010632	biological_process	regulation of epithelial cell migration	SAR202	Bathy/Meso	-2.21348	9.28e-05	down-regulation
GO:0010634	biological_process	positive regulation of epithelial cell migration	SAR202	Bathy/Meso	-2.21348	9.28e-05	down-regulation
GO:0030001	biological_process	metal ion transport	SAR202	Bathy/Meso	-2.08384	4.77e-05	down-regulation
GO:0030004	biological_process	cellular monovalent inorganic cation homeostasis	SAR202	Bathy/Meso	-2.21348	9.28e-05	down-regulation
GO:0030003	biological_process	cellular cation homeostasis	SAR202	Bathy/Meso	-2.10656	0.000222	down-regulation
GO:0007007	biological_process	inner mitochondrial membrane organization	SAR202	Bathy/Meso	-2.21348	9.28e-05	down-regulation
GO:0007005	biological_process	mitochondrion organization	SAR202	Bathy/Meso	-2.21348	9.28e-05	down-regulation
GO:0007006	biological_process	mitochondrial membrane organization	SAR202	Bathy/Meso	-2.21348	9.28e-05	down-regulation
GO:0040039	biological_process	inductive cell migration	SAR202	Bathy/Meso	-2.21348	9.28e-05	down-regulation
GO:0051169	biological_process	nuclear transport	SAR202	Bathy/Meso	-3.67945	0.00886	down-regulation
GO:0051168	biological_process	nuclear export	SAR202	Bathy/Meso	-3.67945	0.00886	down-regulation
GO:0044403	biological_process	symbiont process	SAR202	Bathy/Meso	-3.67945	0.00886	down-regulation
GO:0010468	biological_process	regulation of gene expression	SAR202	Bathy/Meso	-1.49888	0.000481	down-regulation
GO:0007275	biological_process	multicellular organism development	SAR202	Bathy/Meso	-2.21348	9.28e-05	down-regulation
GO:0022414	biological_process	reproductive process	SAR202	Bathy/Meso	-2.21348	9.28e-05	down-regulation
GO:0042493	biological_process	response to drug	SAR202	Bathy/Meso	-1.44997	0.00139	down-regulation
GO:0035722	biological_process	interleukin-12-mediated signaling pathway	SAR202	Bathy/Meso	-3.67945	0.00886	down-regulation
GO:0048878	biological_process	chemical homeostasis	SAR202	Bathy/Meso	-2.17695	6.81e-06	down-regulation
GO:0044042	biological_process	glucan metabolic process	SAR202	Bathy/Meso	-2.86048	1.45e-09	down-regulation
GO:0071417	biological_process	cellular response to organonitrogen compound	SAR202	Bathy/Meso	-2.21348	9.28e-05	down-regulation
GO:0048646	biological_process	anatomical structure formation involved in morphogenesis	SAR202	Bathy/Meso	-2.21348	9.28e-05	down-regulation
GO:0009251	biological_process	glucan catabolic process	SAR202	Bathy/Meso	-2.86048	1.45e-09	down-regulation
GO:0060548	biological_process	negative regulation of cell death	SAR202	Bathy/Meso	-3.67945	0.00886	down-regulation
GO:0001525	biological_process	angiogenesis	SAR202	Bathy/Meso	-2.21348	9.28e-05	down-regulation
GO:1901653	biological_process	cellular response to peptide	SAR202	Bathy/Meso	-2.21348	9.28e-05	down-regulation
GO:1901652	biological_process	response to peptide	SAR202	Bathy/Meso	-2.21348	9.28e-05	down-regulation
GO:1901654	biological_process	response to ketone	SAR202	Bathy/Meso	-2.21348	9.28e-05	down-regulation
GO:0010243	biological_process	response to organonitrogen compound	SAR202	Bathy/Meso	-2.42849	2.81e-07	down-regulation
GO:0036211	biological_process	protein modification process	SAR202	Bathy/Meso	-2.3082	0.0334	down-regulation
GO:0048609	biological_process	multicellular organismal reproductive process	SAR202	Bathy/Meso	-2.21348	9.28e-05	down-regulation
GO:0048608	biological_process	reproductive structure development	SAR202	Bathy/Meso	-2.21348	9.28e-05	down-regulation
GO:0044247	biological_process	cellular polysaccharide catabolic process	SAR202	Bathy/Meso	-2.86048	1.45e-09	down-regulation
GO:0000272	biological_process	polysaccharide catabolic process	SAR202	Bathy/Meso	-2.86048	1.45e-09	down-regulation
GO:0010042	biological_process	response to manganese ion	SAR202	Bathy/Meso	-2.10656	0.000222	down-regulation
GO:0009057	biological_process	macromolecule catabolic process	SAR202	Bathy/Meso	-1.71398	6.85e-07	down-regulation
GO:0048856	biological_process	anatomical structure development	SAR202	Bathy/Meso	-2.10656	0.000222	down-regulation
GO:0044262	biological_process	cellular carbohydrate metabolic process	SAR202	Bathy/Meso	-1.88967	4.18e-06	down-regulation
GO:0044264	biological_process	cellular polysaccharide metabolic process	SAR202	Bathy/Meso	-2.28589	1.62e-07	down-regulation
GO:0010038	biological_process	response to metal ion	SAR202	Bathy/Meso	-1.47833	0.000505	down-regulation
GO:0010035	biological_process	response to inorganic substance	SAR202	Bathy/Meso	-1.47833	0.000505	down-regulation
GO:0048869	biological_process	cellular developmental process	SAR202	Bathy/Meso	-1.00703	0.0204	down-regulation
GO:0001101	biological_process	response to acid chemical	SAR202	Bathy/Meso	-2.42849	2.81e-07	down-regulation
GO:0019098	biological_process	reproductive behavior	SAR202	Bathy/Meso	-2.21348	9.28e-05	down-regulation
GO:0044275	biological_process	cellular carbohydrate catabolic process	SAR202	Bathy/Meso	-2.91392	3.41e-10	down-regulation
GO:0002119	biological_process	nematode larval development	SAR202	Bathy/Meso	-2.21348	9.28e-05	down-regulation
GO:0006730	biological_process	one-carbon metabolic process	SAR202	Bathy/Meso	-4.39934	0.0209	down-regulation
GO:0006933	biological_process	negative regulation of cell adhesion involved in substrate-bound cell migration	SAR202	Bathy/Meso	-2.21348	9.28e-05	down-regulation
GO:0060255	biological_process	regulation of macromolecule metabolic process	SAR202	Bathy/Meso	-1.32895	0.000103	down-regulation
GO:1904643	biological_process	response to curcumin	SAR202	Bathy/Meso	-2.21348	9.28e-05	down-regulation
GO:0006952	biological_process	defense response	SAR202	Bathy/Meso	-2.21348	9.28e-05	down-regulation
GO:0002164	biological_process	larval development	SAR202	Bathy/Meso	-2.21348	9.28e-05	down-regulation
GO:0007610	biological_process	behavior	SAR202	Bathy/Meso	-2.21348	9.28e-05	down-regulation
GO:0003006	biological_process	developmental process involved in reproduction	SAR202	Bathy/Meso	-2.21348	9.28e-05	down-regulation
GO:0003008	biological_process	system process	SAR202	Bathy/Meso	-2.10656	0.000222	down-regulation
GO:0007617	biological_process	mating behavior	SAR202	Bathy/Meso	-2.21348	9.28e-05	down-regulation
GO:0006996	biological_process	organelle organization	SAR202	Bathy/Meso	-1.61947	0.000569	down-regulation
GO:0048598	biological_process	embryonic morphogenesis	SAR202	Bathy/Meso	-2.21348	9.28e-05	down-regulation
GO:0006508	biological_process	proteolysis	SAR202	Bathy/Meso	-1.15387	0.0291	down-regulation
GO:0071345	biological_process	cellular response to cytokine stimulus	SAR202	Bathy/Meso	-2.5354	1.04e-07	down-regulation
GO:0030421	biological_process	defecation	SAR202	Bathy/Meso	-2.21348	9.28e-05	down-regulation
GO:0040012	biological_process	regulation of locomotion	SAR202	Bathy/Meso	-2.21348	9.28e-05	down-regulation
GO:0007631	biological_process	feeding behavior	SAR202	Bathy/Meso	-2.21348	9.28e-05	down-regulation
GO:0040017	biological_process	positive regulation of locomotion	SAR202	Bathy/Meso	-2.21348	9.28e-05	down-regulation
GO:0030641	biological_process	regulation of cellular pH	SAR202	Bathy/Meso	-2.21348	9.28e-05	down-regulation
GO:0040024	biological_process	dauer larval development	SAR202	Bathy/Meso	-2.21348	9.28e-05	down-regulation
GO:0043536	biological_process	positive regulation of blood vessel endothelial cell migration	SAR202	Bathy/Meso	-2.21348	9.28e-05	down-regulation
GO:0043535	biological_process	regulation of blood vessel endothelial cell migration	SAR202	Bathy/Meso	-2.21348	9.28e-05	down-regulation
GO:0009631	biological_process	cold acclimation	SAR202	Bathy/Meso	-2.21348	9.28e-05	down-regulation
GO:0006119	biological_process	oxidative phosphorylation	SAR202	Bathy/Meso	-2.21348	9.28e-05	down-regulation
GO:0098657	biological_process	import into cell	SAR202	Bathy/Meso	-2.21348	9.28e-05	down-regulation
GO:0097327	biological_process	response to antineoplastic agent	SAR202	Bathy/Meso	-2.21348	9.28e-05	down-regulation
GO:0010629	biological_process	negative regulation of gene expression	SAR202	Bathy/Meso	-2.23245	6.14e-07	down-regulation
GO:0032879	biological_process	regulation of localization	SAR202	Bathy/Meso	-2.21348	9.28e-05	down-regulation
GO:0009607	biological_process	response to biotic stimulus	SAR202	Bathy/Meso	-1.88967	4.18e-06	down-regulation
GO:0009605	biological_process	response to external stimulus	SAR202	Bathy/Meso	-1.05142	0.015	down-regulation
GO:0042407	biological_process	cristae formation	SAR202	Bathy/Meso	-2.21348	9.28e-05	down-regulation
GO:0009617	biological_process	response to bacterium	SAR202	Bathy/Meso	-2.21348	9.28e-05	down-regulation
GO:0010605	biological_process	negative regulation of macromolecule metabolic process	SAR202	Bathy/Meso	-1.73742	6.2e-07	down-regulation
GO:0009791	biological_process	post-embryonic development	SAR202	Bathy/Meso	-2.10656	0.000222	down-regulation
GO:0065008	biological_process	regulation of biological quality	SAR202	Bathy/Meso	-1.09722	0.00158	down-regulation
GO:0097066	biological_process	response to thyroid hormone	SAR202	Bathy/Meso	-2.5354	1.04e-07	down-regulation
GO:1990542	biological_process	mitochondrial transmembrane transport	SAR202	Bathy/Meso	-2.21348	9.28e-05	down-regulation
GO:0010594	biological_process	regulation of endothelial cell migration	SAR202	Bathy/Meso	-2.21348	9.28e-05	down-regulation
GO:0006091	biological_process	generation of precursor metabolites and energy	SAR202	Bathy/Meso	-1.28165	0.0462	down-regulation
GO:0042592	biological_process	homeostatic process	SAR202	Bathy/Meso	-2.17695	6.81e-06	down-regulation
GO:0043207	biological_process	response to external biotic stimulus	SAR202	Bathy/Meso	-1.88967	4.18e-06	down-regulation
GO:1905242	biological_process	response to 3,3',5-triiodo-L-thyronine	SAR202	Bathy/Meso	-2.21348	9.28e-05	down-regulation
GO:0043200	biological_process	response to amino acid	SAR202	Bathy/Meso	-2.42849	2.81e-07	down-regulation
GO:0006073	biological_process	cellular glucan metabolic process	SAR202	Bathy/Meso	-2.86048	1.45e-09	down-regulation
GO:0007162	biological_process	negative regulation of cell adhesion	SAR202	Bathy/Meso	-2.21348	9.28e-05	down-regulation
GO:0007166	biological_process	cell surface receptor signaling pathway	SAR202	Bathy/Meso	-3.67945	0.00886	down-regulation
GO:0030154	biological_process	cell differentiation	SAR202	Bathy/Meso	-1.00703	0.0204	down-regulation
GO:0030155	biological_process	regulation of cell adhesion	SAR202	Bathy/Meso	-2.21348	9.28e-05	down-regulation
GO:0043067	biological_process	regulation of programmed cell death	SAR202	Bathy/Meso	-3.67945	0.00886	down-regulation
GO:0048513	biological_process	animal organ development	SAR202	Bathy/Meso	-2.10656	0.000222	down-regulation
GO:0043069	biological_process	negative regulation of programmed cell death	SAR202	Bathy/Meso	-3.67945	0.00886	down-regulation
GO:0055067	biological_process	monovalent inorganic cation homeostasis	SAR202	Bathy/Meso	-2.21348	9.28e-05	down-regulation
GO:0051707	biological_process	response to other organism	SAR202	Bathy/Meso	-1.88967	4.18e-06	down-regulation
GO:0001889	biological_process	liver development	SAR202	Bathy/Meso	-2.10656	0.000222	down-regulation
GO:0001649	biological_process	osteoblast differentiation	SAR202	Bathy/Meso	-2.21348	9.28e-05	down-regulation
GO:0010595	biological_process	positive regulation of endothelial cell migration	SAR202	Bathy/Meso	-2.21348	9.28e-05	down-regulation
GO:0055082	biological_process	cellular chemical homeostasis	SAR202	Bathy/Meso	-2.10656	0.000222	down-regulation
GO:0055080	biological_process	cation homeostasis	SAR202	Bathy/Meso	-2.17695	6.81e-06	down-regulation
GO:0046777	biological_process	protein autophosphorylation	SAR202	Bathy/Meso	-3.67945	0.00886	down-regulation
GO:1901701	biological_process	cellular response to oxygen-containing compound	SAR202	Bathy/Meso	-2.10656	0.000222	down-regulation
GO:1901700	biological_process	response to oxygen-containing compound	SAR202	Bathy/Meso	-1.44997	0.00139	down-regulation
GO:0006913	biological_process	nucleocytoplasmic transport	SAR202	Bathy/Meso	-3.67945	0.00886	down-regulation
GO:0050801	biological_process	ion homeostasis	SAR202	Bathy/Meso	-2.17695	6.81e-06	down-regulation
GO:0048732	biological_process	gland development	SAR202	Bathy/Meso	-2.10656	0.000222	down-regulation
GO:0043050	biological_process	pharyngeal pumping	SAR202	Bathy/Meso	-2.21348	9.28e-05	down-regulation
GO:0045472	biological_process	response to ether	SAR202	Bathy/Meso	-2.21348	9.28e-05	down-regulation
GO:0050829	biological_process	defense response to Gram-negative bacterium	SAR202	Bathy/Meso	-2.21348	9.28e-05	down-regulation
GO:0043066	biological_process	negative regulation of apoptotic process	SAR202	Bathy/Meso	-3.67945	0.00886	down-regulation
GO:0043229	cellular_component	intracellular organelle	SAR202	Bathy/Meso	-1.10019	1.13e-07	down-regulation
GO:0044434	cellular_component	chloroplast part	SAR202	Bathy/Meso	-1.6575	4.82e-07	down-regulation
GO:0009279	cellular_component	cell outer membrane	SAR202	Bathy/Meso	-2.19147	2.8e-13	down-regulation
GO:0043226	cellular_component	organelle	SAR202	Bathy/Meso	-1.10019	1.13e-07	down-regulation
GO:0044435	cellular_component	plastid part	SAR202	Bathy/Meso	-1.6575	4.82e-07	down-regulation
GO:0005754	cellular_component	mitochondrial proton-transporting ATP synthase, catalytic core	SAR202	Bathy/Meso	-2.5577	2.95e-08	down-regulation
GO:0043228	cellular_component	non-membrane-bounded organelle	SAR202	Bathy/Meso	-1.96938	7.32e-14	down-regulation
GO:0005753	cellular_component	mitochondrial proton-transporting ATP synthase complex	SAR202	Bathy/Meso	-2.5577	2.95e-08	down-regulation
GO:0043227	cellular_component	membrane-bounded organelle	SAR202	Bathy/Meso	-1.09971	5.48e-07	down-regulation
GO:0005747	cellular_component	mitochondrial respiratory chain complex I	SAR202	Bathy/Meso	-5.02368	1.11e-05	down-regulation
GO:0070161	cellular_component	anchoring junction	SAR202	Bathy/Meso	-4.02368	5.9e-05	down-regulation
GO:0043231	cellular_component	intracellular membrane-bounded organelle	SAR202	Bathy/Meso	-1.09971	5.48e-07	down-regulation
GO:0043230	cellular_component	extracellular organelle	SAR202	Bathy/Meso	-1.35125	8.35e-07	down-regulation
GO:0098857	cellular_component	membrane microdomain	SAR202	Bathy/Meso	-2.5577	2.95e-08	down-regulation
GO:0043233	cellular_component	organelle lumen	SAR202	Bathy/Meso	-1.65081	2.15e-07	down-regulation
GO:0045259	cellular_component	proton-transporting ATP synthase complex	SAR202	Bathy/Meso	-2.5577	2.95e-08	down-regulation
GO:0043232	cellular_component	intracellular non-membrane-bounded organelle	SAR202	Bathy/Meso	-1.96938	7.32e-14	down-regulation
GO:0044446	cellular_component	intracellular organelle part	SAR202	Bathy/Meso	-1.35125	1.31e-07	down-regulation
GO:0005634	cellular_component	nucleus	SAR202	Bathy/Meso	-2.11207	3.31e-10	down-regulation
GO:0005912	cellular_component	adherens junction	SAR202	Bathy/Meso	-4.02368	5.9e-05	down-regulation
GO:0005759	cellular_component	mitochondrial matrix	SAR202	Bathy/Meso	-1.65081	2.15e-07	down-regulation
GO:0098589	cellular_component	membrane region	SAR202	Bathy/Meso	-2.5577	2.95e-08	down-regulation
GO:0031982	cellular_component	vesicle	SAR202	Bathy/Meso	-2.83668	1.77e-13	down-regulation
GO:0031224	cellular_component	intrinsic component of membrane	SAR202	Bathy/Meso	-1.43711	4.98e-07	down-regulation
GO:0016469	cellular_component	proton-transporting two-sector ATPase complex	SAR202	Bathy/Meso	-2.5577	2.95e-08	down-regulation
GO:0042717	cellular_component	plasma membrane-derived chromatophore membrane	SAR202	Bathy/Meso	-5.02368	1.11e-05	down-regulation
GO:0045267	cellular_component	proton-transporting ATP synthase, catalytic core	SAR202	Bathy/Meso	-2.5577	2.95e-08	down-regulation
GO:0044455	cellular_component	mitochondrial membrane part	SAR202	Bathy/Meso	-2.5577	2.95e-08	down-regulation
GO:0005730	cellular_component	nucleolus	SAR202	Bathy/Meso	-4.98061	8.64e-12	down-regulation
GO:0045271	cellular_component	respiratory chain complex I	SAR202	Bathy/Meso	-5.02368	1.11e-05	down-regulation
GO:0070062	cellular_component	extracellular exosome	SAR202	Bathy/Meso	-2.83668	1.77e-13	down-regulation
GO:0098798	cellular_component	mitochondrial protein complex	SAR202	Bathy/Meso	-2.5577	2.95e-08	down-regulation
GO:0044462	cellular_component	external encapsulating structure part	SAR202	Bathy/Meso	-2.19147	2.8e-13	down-regulation
GO:0031974	cellular_component	membrane-enclosed lumen	SAR202	Bathy/Meso	-1.65081	2.15e-07	down-regulation
GO:0031975	cellular_component	envelope	SAR202	Bathy/Meso	-2.27725	1.13e-06	down-regulation
GO:0019867	cellular_component	outer membrane	SAR202	Bathy/Meso	-2.19147	2.8e-13	down-regulation
GO:0019866	cellular_component	organelle inner membrane	SAR202	Bathy/Meso	-1.72763	2.74e-05	down-regulation
GO:0009941	cellular_component	chloroplast envelope	SAR202	Bathy/Meso	-2.27725	1.13e-06	down-regulation
GO:0005743	cellular_component	mitochondrial inner membrane	SAR202	Bathy/Meso	-2.5577	2.95e-08	down-regulation
GO:0031967	cellular_component	organelle envelope	SAR202	Bathy/Meso	-2.27725	1.13e-06	down-regulation
GO:0005615	cellular_component	extracellular space	SAR202	Bathy/Meso	-2.75725	2.68e-12	down-regulation
GO:0031966	cellular_component	mitochondrial membrane	SAR202	Bathy/Meso	-2.5577	2.95e-08	down-regulation
GO:0005739	cellular_component	mitochondrion	SAR202	Bathy/Meso	-1.0602	0.000122	down-regulation
GO:1903561	cellular_component	extracellular vesicle	SAR202	Bathy/Meso	-2.83668	1.77e-13	down-regulation
GO:1990204	cellular_component	oxidoreductase complex	SAR202	Bathy/Meso	-5.02368	1.11e-05	down-regulation
GO:0120025	cellular_component	plasma membrane bounded cell projection	SAR202	Bathy/Meso	-2.45079	8.14e-08	down-regulation
GO:0009526	cellular_component	plastid envelope	SAR202	Bathy/Meso	-2.27725	1.13e-06	down-regulation
GO:0000275	cellular_component	mitochondrial proton-transporting ATP synthase complex, catalytic core F(1)	SAR202	Bathy/Meso	-2.5577	2.95e-08	down-regulation
GO:0097730	cellular_component	non-motile cilium	SAR202	Bathy/Meso	-2.5577	2.95e-08	down-regulation
GO:0030055	cellular_component	cell-substrate junction	SAR202	Bathy/Meso	-4.02368	5.9e-05	down-regulation
GO:0030054	cellular_component	cell junction	SAR202	Bathy/Meso	-3.43872	0.000261	down-regulation
GO:0009295	cellular_component	nucleoid	SAR202	Bathy/Meso	-2.11071	1.45e-13	down-regulation
GO:0043209	cellular_component	myelin sheath	SAR202	Bathy/Meso	-2.93622	6.27e-14	down-regulation
GO:0042995	cellular_component	cell projection	SAR202	Bathy/Meso	-2.45079	8.14e-08	down-regulation
GO:0030964	cellular_component	NADH dehydrogenase complex	SAR202	Bathy/Meso	-5.02368	1.11e-05	down-regulation
GO:0005925	cellular_component	focal adhesion	SAR202	Bathy/Meso	-4.02368	5.9e-05	down-regulation
GO:0005924	cellular_component	cell-substrate adherens junction	SAR202	Bathy/Meso	-4.02368	5.9e-05	down-regulation
GO:0005929	cellular_component	cilium	SAR202	Bathy/Meso	-2.5577	2.95e-08	down-regulation
GO:0044429	cellular_component	mitochondrial part	SAR202	Bathy/Meso	-1.65081	2.15e-07	down-regulation
GO:0044428	cellular_component	nuclear part	SAR202	Bathy/Meso	-4.98061	8.64e-12	down-regulation
GO:0044421	cellular_component	extracellular region part	SAR202	Bathy/Meso	-1.41075	4.6e-13	down-regulation
GO:0044422	cellular_component	organelle part	SAR202	Bathy/Meso	-1.35125	1.31e-07	down-regulation
GO:0031090	cellular_component	organelle membrane	SAR202	Bathy/Meso	-1.82256	3.34e-08	down-regulation
GO:0009986	cellular_component	cell surface	SAR202	Bathy/Meso	-2.17068	1.31e-06	down-regulation
GO:0042645	cellular_component	mitochondrial nucleoid	SAR202	Bathy/Meso	-2.93622	6.27e-14	down-regulation
GO:0098800	cellular_component	inner mitochondrial membrane protein complex	SAR202	Bathy/Meso	-2.5577	2.95e-08	down-regulation
GO:0070013	cellular_component	intracellular organelle lumen	SAR202	Bathy/Meso	-1.65081	2.15e-07	down-regulation
GO:0045121	cellular_component	membrane raft	SAR202	Bathy/Meso	-2.5577	2.95e-08	down-regulation
GO:0098803	cellular_component	respiratory chain complex	SAR202	Bathy/Meso	-5.02368	1.11e-05	down-regulation
GO:0016021	cellular_component	integral component of membrane	SAR202	Bathy/Meso	-1.53096	1.04e-07	down-regulation
GO:0005507	molecular_function	copper ion binding	SAR202	Bathy/Meso	-4.28244	4.31e-06	down-regulation
GO:0005509	molecular_function	calcium ion binding	SAR202	Bathy/Meso	-1.3794	0.00199	down-regulation
GO:0019904	molecular_function	protein domain specific binding	SAR202	Bathy/Meso	-2.38244	6.61e-10	down-regulation
GO:0008235	molecular_function	metalloexopeptidase activity	SAR202	Bathy/Meso	-2.74358	4.35e-11	down-regulation
GO:0008233	molecular_function	peptidase activity	SAR202	Bathy/Meso	-1.38489	0.00013	down-regulation
GO:0008238	molecular_function	exopeptidase activity	SAR202	Bathy/Meso	-2.74358	4.35e-11	down-regulation
GO:0008237	molecular_function	metallopeptidase activity	SAR202	Bathy/Meso	-2.64404	1.29e-10	down-regulation
GO:0030246	molecular_function	carbohydrate binding	SAR202	Bathy/Meso	-2.00942	2.08e-09	down-regulation
GO:0030247	molecular_function	polysaccharide binding	SAR202	Bathy/Meso	-3.0915	1.28e-12	down-regulation
GO:0042287	molecular_function	MHC protein binding	SAR202	Bathy/Meso	-2.4445	5.96e-07	down-regulation
GO:0042288	molecular_function	MHC class I protein binding	SAR202	Bathy/Meso	-2.4445	5.96e-07	down-regulation
GO:0019838	molecular_function	growth factor binding	SAR202	Bathy/Meso	-3.91047	0.000399	down-regulation
GO:0008266	molecular_function	poly(U) RNA binding	SAR202	Bathy/Meso	-4.91047	7.96e-05	down-regulation
GO:0001871	molecular_function	pattern binding	SAR202	Bathy/Meso	-3.0915	1.28e-12	down-regulation
GO:0046961	molecular_function	proton-transporting ATPase activity, rotational mechanism	SAR202	Bathy/Meso	-2.4445	5.96e-07	down-regulation
GO:0070011	molecular_function	peptidase activity, acting on L-amino acid peptides	SAR202	Bathy/Meso	-1.45528	4.46e-05	down-regulation
GO:0008187	molecular_function	poly-pyrimidine tract binding	SAR202	Bathy/Meso	-4.91047	7.96e-05	down-regulation
GO:0003727	molecular_function	single-stranded RNA binding	SAR202	Bathy/Meso	-4.91047	7.96e-05	down-regulation
GO:0038024	molecular_function	cargo receptor activity	SAR202	Bathy/Meso	-2.4445	5.96e-07	down-regulation
GO:0031625	molecular_function	ubiquitin protein ligase binding	SAR202	Bathy/Meso	-3.91047	0.000399	down-regulation
GO:0046914	molecular_function	transition metal ion binding	SAR202	Bathy/Meso	-1.4445	8.44e-05	down-regulation
GO:2001070	molecular_function	starch binding	SAR202	Bathy/Meso	-3.0915	1.28e-12	down-regulation
GO:0140096	molecular_function	catalytic activity, acting on a protein	SAR202	Bathy/Meso	-1.43069	4.06e-05	down-regulation
GO:0043532	molecular_function	angiostatin binding	SAR202	Bathy/Meso	-2.4445	5.96e-07	down-regulation
GO:0005102	molecular_function	signaling receptor binding	SAR202	Bathy/Meso	-2.4445	5.96e-07	down-regulation
GO:0004180	molecular_function	carboxypeptidase activity	SAR202	Bathy/Meso	-3.0915	1.28e-12	down-regulation
GO:0004181	molecular_function	metallocarboxypeptidase activity	SAR202	Bathy/Meso	-3.0915	1.28e-12	down-regulation
GO:0030228	molecular_function	lipoprotein particle receptor activity	SAR202	Bathy/Meso	-2.4445	5.96e-07	down-regulation
GO:0036442	molecular_function	proton-exporting ATPase activity	SAR202	Bathy/Meso	-2.4445	5.96e-07	down-regulation
GO:0017134	molecular_function	fibroblast growth factor binding	SAR202	Bathy/Meso	-3.91047	0.000399	down-regulation
GO:0016810	molecular_function	hydrolase activity, acting on carbon-nitrogen (but not peptide) bonds	SAR202	Bathy/Meso	-5.28244	8.11e-07	down-regulation
GO:0044389	molecular_function	ubiquitin-like protein ligase binding	SAR202	Bathy/Meso	-3.91047	0.000399	down-regulation
GO:0019899	molecular_function	enzyme binding	SAR202	Bathy/Meso	-4.07094	6.53e-05	down-regulation
