# Supplementary material for: Limited carbon cycling due to high-pressure effects on the deep-sea microbiome
Source: Nat Geosci. 2022 Nov 28;15(12):1041–7. doi: 10.1038/s41561-022-01081-3 (PMC9726642; doi:10.1038/s41561-022-01081-3)
Supplement: Supplementary file 3 — csv file containing the embedded data [file 41561_2022_1081_MOESM3_ESM.csv]

Cruise	Depth (m)	Leu incorp ISMI/ATM (%)
MODUPLAN	445	63.28956312
MODUPLAN	445	81.02656853
MODUPLAN	1140	48.85836895
MODUPLAN	1140	56.28612382
MODUPLAN	1778	23.58818277
MODUPLAN	1778	65.40631492
MODUPLAN	1974	6.123244464
MODUPLAN	1974	17.72172814
MODUPLAN	990	73.47523242
MODUPLAN	990	68.4406431
MODUPLAN	1975	29.08350664
MODUPLAN	1975	17.01224616
Rad15	2465	33.02630898
Rad15	2465	14.45310704
Rad15	3152	51.81222942
Rad15	3152	49.48649768
SO248	999	45.94213271
SO248	999	87.33393605
M139	3998	24.20835158
M139	3998	28.69992832
M139	3998	28.06652013
M139	2000	25.48780144
M139	2000	23.71079782
M139	2000	30.56148365
M139	3999	11.71519534
M139	3999	13.30422146
M139	3001	28.03511011
M139	3001	28.75399553
M139	474	55.50887638
M139	474	66.43515003
MOBYDICK	448	91.19664518
MOBYDICK	448	86.25890736
MOBYDICK	1499	70.0373115
MOBYDICK	1499	65.34262463
MOBYDICK	400	67.01306052
MOBYDICK	400	81.87357707
MOBYDICK	175	82.58077269
MOBYDICK	175	77.19450134
MOBYDICK	1498	70.817175
MOBYDICK	1498	78.18803869
Rad18	3443	50.64249419
Rad18	3443	52.3365078
Rad18	743	53.93314427
Rad18	743	56.53756569
POSEIDON	2565	58.89632801
POSEIDON	2565	49.39000146
POSEIDON	3156	63.78348988
POSEIDON	3156	62.81936732
POSEIDON	2962	20.84187903
POSEIDON	2962	35.46189341
POSEIDON	2375	40.0399865
POSEIDON	2375	27.14677413
POSEIDON	3942	50.9828161
POSEIDON	3942	48.42150481
POSEIDON	4002	22.56277905
POSEIDON	4002	27.31264413
Rovinj*	0	106.7092758
Rovinj*	0	95.88053602
SO248*	0	91.8557753
SO248*	0	106.1907958
SO248*	0	90.84238265
M139*	0	97.98582112
M139*	0	109.7939926
M139*	0	102.464853
MOBYDICK*	0	101.1303548
MOBYDICK*	0	105.8989853
*Sample used for instrumental test
