# Supplementary material for: Limited carbon cycling due to high-pressure effects on the deep-sea microbiome
Source: Nat Geosci. 2022 Nov 28;15(12):1041–7. doi: 10.1038/s41561-022-01081-3 (PMC9726642; doi:10.1038/s41561-022-01081-3)
Supplement: Supplementary file 4 — Excel file containing the embedded data [file 41561_2022_1081_MOESM4_ESM.xlsx]

## Sheet: panel_a
Cruise	Depth (m)	Incubation	xmin	xmax	% of total count	% of total uptake
MOBYDICK	400	ATM	-3.91088	-3.73707	0
MOBYDICK	400	ATM	-3.73707	-3.56325	0.116793	0.000194081
MOBYDICK	400	ATM	-3.56325	-3.38943	0.300325	0.000724772
MOBYDICK	400	ATM	-3.38943	-3.21562	0.517227	0.00177325
MOBYDICK	400	ATM	-3.21562	-3.0418	0.792525	0.00403876
MOBYDICK	400	ATM	-3.0418	-2.86798	0.77584	0.00572905
MOBYDICK	400	ATM	-2.86798	-2.69416	1.02611	0.0115321
MOBYDICK	400	ATM	-2.69416	-2.52035	1.2013	0.0201597
MOBYDICK	400	ATM	-2.52035	-2.34653	1.28473	0.0328648
MOBYDICK	400	ATM	-2.34653	-2.17271	1.52665	0.0572116
MOBYDICK	400	ATM	-2.17271	-1.9989	1.45157	0.081489
MOBYDICK	400	ATM	-1.9989	-1.82508	1.74356	0.149089
MOBYDICK	400	ATM	-1.82508	-1.65126	2.42763	0.309017
MOBYDICK	400	ATM	-1.65126	-1.47745	3.37866	0.643501
MOBYDICK	400	ATM	-1.47745	-1.30363	5.89806	1.66707
MOBYDICK	400	ATM	-1.30363	-1.12981	10.3112	4.36197
MOBYDICK	400	ATM	-1.12981	-0.955994	15.2332	9.55823
MOBYDICK	400	ATM	-0.955994	-0.782177	18.7119	17.4165
MOBYDICK	400	ATM	-0.782177	-0.60836	17.6525	24.1635
MOBYDICK	400	ATM	-0.60836	-0.434543	9.70218	19.3473
MOBYDICK	400	ATM	-0.434543	-0.260726	3.98765	11.846
MOBYDICK	400	ATM	-0.260726	-0.0869085	1.38483	6.12021
MOBYDICK	400	ATM	-0.0869085	0.0869085	0.483858	3.208
MOBYDICK	400	ATM	0.0869085	0.260726	0.0834237	0.85237
MOBYDICK	400	ATM	0.260726	0.434543	0.00834237	0.141433
MOBYDICK	400	ATM	0.434543	0.60836	0
MOBYDICK	400	ATM	0.60836	0.782177	0
MOBYDICK	400	ATM	0.782177	0.955994	0
MOBYDICK	400	ATM	0.955994	1.12981	0
MOBYDICK	400	ISMI	-3.91088	-3.73707	0
MOBYDICK	400	ISMI	-3.73707	-3.56325	0.0415386	7.9753e-05
MOBYDICK	400	ISMI	-3.56325	-3.38943	0.440309	0.00126215
MOBYDICK	400	ISMI	-3.38943	-3.21562	0.515079	0.00210739
MOBYDICK	400	ISMI	-3.21562	-3.0418	0.623079	0.00379536
MOBYDICK	400	ISMI	-3.0418	-2.86798	0.922157	0.00833683
MOBYDICK	400	ISMI	-2.86798	-2.69416	1.13816	0.0151753
MOBYDICK	400	ISMI	-2.69416	-2.52035	1.17139	0.0235531
MOBYDICK	400	ISMI	-2.52035	-2.34653	1.512	0.0451209
MOBYDICK	400	ISMI	-2.34653	-2.17271	1.6117	0.071747
MOBYDICK	400	ISMI	-2.17271	-1.9989	1.86924	0.125274
MOBYDICK	400	ISMI	-1.9989	-1.82508	2.50893	0.248806
MOBYDICK	400	ISMI	-1.82508	-1.65126	3.31478	0.496085
MOBYDICK	400	ISMI	-1.65126	-1.47745	4.93478	1.09461
MOBYDICK	400	ISMI	-1.47745	-1.30363	7.9671	2.65333
MOBYDICK	400	ISMI	-1.30363	-1.12981	11.4231	5.65658
MOBYDICK	400	ISMI	-1.12981	-0.955994	16.092	11.8288
MOBYDICK	400	ISMI	-0.955994	-0.782177	17.8616	19.4108
MOBYDICK	400	ISMI	-0.782177	-0.60836	14.6631	23.4262
MOBYDICK	400	ISMI	-0.60836	-0.434543	7.33571	17.1242
MOBYDICK	400	ISMI	-0.434543	-0.260726	2.78309	9.6811
MOBYDICK	400	ISMI	-0.260726	-0.0869085	0.83908	4.36473
MOBYDICK	400	ISMI	-0.0869085	0.0869085	0.340616	2.53991
MOBYDICK	400	ISMI	0.0869085	0.260726	0.0830772	0.954239
MOBYDICK	400	ISMI	0.260726	0.434543	0
MOBYDICK	400	ISMI	0.434543	0.60836	0.00830772	0.224043
MOBYDICK	400	ISMI	0.60836	0.782177	0
MOBYDICK	400	ISMI	0.782177	0.955994	0
MOBYDICK	400	ISMI	0.955994	1.12981	0
MOBYDICK	1498	ATM	-3.91088	-3.73707	0
MOBYDICK	1498	ATM	-3.73707	-3.56325	0.0525394	0.000197856
MOBYDICK	1498	ATM	-3.56325	-3.38943	0.227671	0.00124348
MOBYDICK	1498	ATM	-3.38943	-3.21562	0.61296	0.00508288
MOBYDICK	1498	ATM	-3.21562	-3.0418	0.84063	0.0103484
MOBYDICK	1498	ATM	-3.0418	-2.86798	1.331	0.0243034
MOBYDICK	1498	ATM	-2.86798	-2.69416	1.78634	0.0480578
MOBYDICK	1498	ATM	-2.69416	-2.52035	2.25919	0.0914341
MOBYDICK	1498	ATM	-2.52035	-2.34653	3.23993	0.196188
MOBYDICK	1498	ATM	-2.34653	-2.17271	4.55342	0.40828
MOBYDICK	1498	ATM	-2.17271	-1.9989	5.62172	0.744726
MOBYDICK	1498	ATM	-1.9989	-1.82508	6.54991	1.30888
MOBYDICK	1498	ATM	-1.82508	-1.65126	8.59895	2.5257
MOBYDICK	1498	ATM	-1.65126	-1.47745	10.9107	4.77989
MOBYDICK	1498	ATM	-1.47745	-1.30363	12.5744	8.24047
MOBYDICK	1498	ATM	-1.30363	-1.12981	13.6602	13.2924
MOBYDICK	1498	ATM	-1.12981	-0.955994	12.1541	17.5165
MOBYDICK	1498	ATM	-0.955994	-0.782177	8.68651	18.4591
MOBYDICK	1498	ATM	-0.782177	-0.60836	4.51839	14.1357
MOBYDICK	1498	ATM	-0.60836	-0.434543	1.0683	5.03056
MOBYDICK	1498	ATM	-0.434543	-0.260726	0.402802	2.67687
MOBYDICK	1498	ATM	-0.260726	-0.0869085	0.122592	1.41897
MOBYDICK	1498	ATM	-0.0869085	0.0869085	0
MOBYDICK	1498	ATM	0.0869085	0.260726	0.0525394	1.33764
MOBYDICK	1498	ATM	0.260726	0.434543	0.0875657	2.96613
MOBYDICK	1498	ATM	0.434543	0.60836	0.0875657	4.7812
MOBYDICK	1498	ATM	0.60836	0.782177	0
MOBYDICK	1498	ATM	0.782177	0.955994	0
MOBYDICK	1498	ATM	0.955994	1.12981	0
MOBYDICK	1498	ISMI	-3.91088	-3.73707	0
MOBYDICK	1498	ISMI	-3.73707	-3.56325	0.102543	0.000540569
MOBYDICK	1498	ISMI	-3.56325	-3.38943	0.676784	0.00474987
MOBYDICK	1498	ISMI	-3.38943	-3.21562	0.799836	0.00827769
MOBYDICK	1498	ISMI	-3.21562	-3.0418	1.27153	0.0197019
MOBYDICK	1498	ISMI	-3.0418	-2.86798	1.76374	0.0399087
MOBYDICK	1498	ISMI	-2.86798	-2.69416	2.39951	0.0782414
MOBYDICK	1498	ISMI	-2.69416	-2.52035	2.42002	0.122142
MOBYDICK	1498	ISMI	-2.52035	-2.34653	3.15833	0.240324
MOBYDICK	1498	ISMI	-2.34653	-2.17271	5.06563	0.560494
MOBYDICK	1498	ISMI	-2.17271	-1.9989	5.59885	0.946689
MOBYDICK	1498	ISMI	-1.9989	-1.82508	7.87531	1.97449
MOBYDICK	1498	ISMI	-1.82508	-1.65126	9.68007	3.61127
MOBYDICK	1498	ISMI	-1.65126	-1.47745	10.9926	6.12451
MOBYDICK	1498	ISMI	-1.47745	-1.30363	12.5103	10.2825
MOBYDICK	1498	ISMI	-1.30363	-1.12981	12.8999	15.8658
MOBYDICK	1498	ISMI	-1.12981	-0.955994	11.3002	20.5587
MOBYDICK	1498	ISMI	-0.955994	-0.782177	7.34208	19.5843
MOBYDICK	1498	ISMI	-0.782177	-0.60836	3.0968	12.2183
MOBYDICK	1498	ISMI	-0.60836	-0.434543	0.779327	4.67536
MOBYDICK	1498	ISMI	-0.434543	-0.260726	0.184578	1.58341
MOBYDICK	1498	ISMI	-0.260726	-0.0869085	0.0410172	0.531397
MOBYDICK	1498	ISMI	-0.0869085	0.0869085	0.0205086	0.383959
MOBYDICK	1498	ISMI	0.0869085	0.260726	0.0205086	0.584996
MOBYDICK	1498	ISMI	0.260726	0.434543	0
MOBYDICK	1498	ISMI	0.434543	0.60836	0
MOBYDICK	1498	ISMI	0.60836	0.782177	0
MOBYDICK	1498	ISMI	0.782177	0.955994	0
MOBYDICK	1498	ISMI	0.955994	1.12981	0
Rad18	743	ATM	-3.91088	-3.73707	0
Rad18	743	ATM	-3.73707	-3.56325	0
Rad18	743	ATM	-3.56325	-3.38943	0
Rad18	743	ATM	-3.38943	-3.21562	0
Rad18	743	ATM	-3.21562	-3.0418	0.382578	0.00159271
Rad18	743	ATM	-3.0418	-2.86798	0.559152	0.00340076
Rad18	743	ATM	-2.86798	-2.69416	0.676869	0.00638697
Rad18	743	ATM	-2.69416	-2.52035	1.00059	0.0140721
Rad18	743	ATM	-2.52035	-2.34653	1.35374	0.0286648
Rad18	743	ATM	-2.34653	-2.17271	1.28016	0.0390913
Rad18	743	ATM	-2.17271	-1.9989	2.19247	0.101854
Rad18	743	ATM	-1.9989	-1.82508	2.95762	0.204818
Rad18	743	ATM	-1.82508	-1.65126	4.62036	0.466748
Rad18	743	ATM	-1.65126	-1.47745	6.26839	0.965472
Rad18	743	ATM	-1.47745	-1.30363	7.72513	1.77535
Rad18	743	ATM	-1.30363	-1.12981	10.2119	3.48648
Rad18	743	ATM	-1.12981	-0.955994	12.7134	6.43625
Rad18	743	ATM	-0.955994	-0.782177	14.6263	10.995
Rad18	743	ATM	-0.782177	-0.60836	13.0371	14.6314
Rad18	743	ATM	-0.60836	-0.434543	10.977	18.1936
Rad18	743	ATM	-0.434543	-0.260726	5.72396	13.8792
Rad18	743	ATM	-0.260726	-0.0869085	2.13361	7.62569
Rad18	743	ATM	-0.0869085	0.0869085	0.544438	2.94779
Rad18	743	ATM	0.0869085	0.260726	0.235433	1.89867
Rad18	743	ATM	0.260726	0.434543	0.206004	2.44756
Rad18	743	ATM	0.434543	0.60836	0.32372	5.79116
Rad18	743	ATM	0.60836	0.782177	0.176574	4.80303
Rad18	743	ATM	0.782177	0.955994	0.0735727	3.25665
Rad18	743	ATM	0.955994	1.12981	0
Rad18	743	ISMI	-3.91088	-3.73707	0
Rad18	743	ISMI	-3.73707	-3.56325	0
Rad18	743	ISMI	-3.56325	-3.38943	0
Rad18	743	ISMI	-3.38943	-3.21562	0.100402	0.000374762
Rad18	743	ISMI	-3.21562	-3.0418	0.430293	0.00246465
Rad18	743	ISMI	-3.0418	-2.86798	0.573723	0.00457589
Rad18	743	ISMI	-2.86798	-2.69416	0.932301	0.0110343
Rad18	743	ISMI	-2.69416	-2.52035	1.30522	0.0235891
Rad18	743	ISMI	-2.52035	-2.34653	1.77854	0.048158
Rad18	743	ISMI	-2.34653	-2.17271	2.22318	0.0889969
Rad18	743	ISMI	-2.17271	-1.9989	3.08376	0.183915
Rad18	743	ISMI	-1.9989	-1.82508	4.04475	0.359809
Rad18	743	ISMI	-1.82508	-1.65126	4.7619	0.632997
Rad18	743	ISMI	-1.65126	-1.47745	6.82731	1.35529
Rad18	743	ISMI	-1.47745	-1.30363	8.43373	2.51017
Rad18	743	ISMI	-1.30363	-1.12981	10.4274	4.59623
Rad18	743	ISMI	-1.12981	-0.955994	11.8474	7.7372
Rad18	743	ISMI	-0.955994	-0.782177	12.8657	12.5608
Rad18	743	ISMI	-0.782177	-0.60836	12.6649	18.3276
Rad18	743	ISMI	-0.60836	-0.434543	10.5709	22.5865
Rad18	743	ISMI	-0.434543	-0.260726	5.14917	16.032
Rad18	743	ISMI	-0.260726	-0.0869085	1.53471	7.1028
Rad18	743	ISMI	-0.0869085	0.0869085	0.243832	1.69833
Rad18	743	ISMI	0.0869085	0.260726	0.0717154	0.760111
Rad18	743	ISMI	0.260726	0.434543	0.0717154	1.17959
Rad18	743	ISMI	0.434543	0.60836	0.0286862	0.660873
Rad18	743	ISMI	0.60836	0.782177	0
Rad18	743	ISMI	0.782177	0.955994	0.0286862	1.5367
Rad18	743	ISMI	0.955994	1.12981	0
Rad18	3443	ATM	-3.91088	-3.73707	0
Rad18	3443	ATM	-3.73707	-3.56325	0.559862	0.00250704
Rad18	3443	ATM	-3.56325	-3.38943	0.689061	0.00469655
Rad18	3443	ATM	-3.38943	-3.21562	1.03359	0.0102316
Rad18	3443	ATM	-3.21562	-3.0418	1.55039	0.0227758
Rad18	3443	ATM	-3.0418	-2.86798	2.23945	0.0468853
Rad18	3443	ATM	-2.86798	-2.69416	2.41171	0.0771144
Rad18	3443	ATM	-2.69416	-2.52035	4.7373	0.226294
Rad18	3443	ATM	-2.52035	-2.34653	7.14901	0.511057
Rad18	3443	ATM	-2.34653	-2.17271	7.57967	0.801084
Rad18	3443	ATM	-2.17271	-1.9989	9.94832	1.57945
Rad18	3443	ATM	-1.9989	-1.82508	11.068	2.60113
Rad18	3443	ATM	-1.82508	-1.65126	10.0775	3.49309
Rad18	3443	ATM	-1.65126	-1.47745	10.1637	5.31799
Rad18	3443	ATM	-1.47745	-1.30363	9.64686	7.51249
Rad18	3443	ATM	-1.30363	-1.12981	9.04393	10.4015
Rad18	3443	ATM	-1.12981	-0.955994	5.12489	8.70527
Rad18	3443	ATM	-0.955994	-0.782177	3.01464	7.51755
Rad18	3443	ATM	-0.782177	-0.60836	1.98105	7.48067
Rad18	3443	ATM	-0.60836	-0.434543	0.516796	3.00159
Rad18	3443	ATM	-0.434543	-0.260726	0.430663	3.49612
Rad18	3443	ATM	-0.260726	-0.0869085	0.344531	4.59387
Rad18	3443	ATM	-0.0869085	0.0869085	0.172265	3.20376
Rad18	3443	ATM	0.0869085	0.260726	0.0430663	1.34208
Rad18	3443	ATM	0.260726	0.434543	0.301464	12.8497
Rad18	3443	ATM	0.434543	0.60836	0.0430663	2.72047
Rad18	3443	ATM	0.60836	0.782177	0.0861326	7.16753
Rad18	3443	ATM	0.782177	0.955994	0.0430663	5.31306
Rad18	3443	ATM	0.955994	1.12981	0
Rad18	3443	ISMI	-3.91088	-3.73707	0
Rad18	3443	ISMI	-3.73707	-3.56325	0.0329164	0.00022377
Rad18	3443	ISMI	-3.56325	-3.38943	0.888743	0.00917603
Rad18	3443	ISMI	-3.38943	-3.21562	0.888743	0.0132745
Rad18	3443	ISMI	-3.21562	-3.0418	2.04082	0.0458956
Rad18	3443	ISMI	-3.0418	-2.86798	3.35747	0.109646
Rad18	3443	ISMI	-2.86798	-2.69416	4.57538	0.218567
Rad18	3443	ISMI	-2.69416	-2.52035	5.66162	0.412876
Rad18	3443	ISMI	-2.52035	-2.34653	5.95787	0.655001
Rad18	3443	ISMI	-2.34653	-2.17271	7.53785	1.20848
Rad18	3443	ISMI	-2.17271	-1.9989	9.05201	2.22109
Rad18	3443	ISMI	-1.9989	-1.82508	9.11784	3.27289
Rad18	3443	ISMI	-1.82508	-1.65126	10.7966	5.83597
Rad18	3443	ISMI	-1.65126	-1.47745	9.47992	7.53757
Rad18	3443	ISMI	-1.47745	-1.30363	8.82159	10.5958
Rad18	3443	ISMI	-1.30363	-1.12981	8.0316	14.118
Rad18	3443	ISMI	-1.12981	-0.955994	6.97828	18.4286
Rad18	3443	ISMI	-0.955994	-0.782177	3.91705	15.1291
Rad18	3443	ISMI	-0.782177	-0.60836	1.90915	10.7305
Rad18	3443	ISMI	-0.60836	-0.434543	0.691244	5.71398
Rad18	3443	ISMI	-0.434543	-0.260726	0.197498	2.40661
Rad18	3443	ISMI	-0.260726	-0.0869085	0.0658328	1.3367
Rad18	3443	ISMI	-0.0869085	0.0869085	0
Rad18	3443	ISMI	0.0869085	0.260726	0
Rad18	3443	ISMI	0.260726	0.434543	0
Rad18	3443	ISMI	0.434543	0.60836	0
Rad18	3443	ISMI	0.60836	0.782177	0
Rad18	3443	ISMI	0.782177	0.955994	0
Rad18	3443	ISMI	0.955994	1.12981	0
M139	474	ATM	-3.91088	-3.73707	0
M139	474	ATM	-3.73707	-3.56325	0.0152555	2.73443e-05
M139	474	ATM	-3.56325	-3.38943	0
M139	474	ATM	-3.38943	-3.21562	0.0457666	0.000181493
M139	474	ATM	-3.21562	-3.0418	0.0457666	0.000290531
M139	474	ATM	-3.0418	-2.86798	0.0762777	0.000705385
M139	474	ATM	-2.86798	-2.69416	0.244088	0.00321382
M139	474	ATM	-2.69416	-2.52035	0.457666	0.00949538
M139	474	ATM	-2.52035	-2.34653	1.52555	0.0440322
M139	474	ATM	-2.34653	-2.17271	2.22731	0.100051
M139	474	ATM	-2.17271	-1.9989	3.03585	0.20316
M139	474	ATM	-1.9989	-1.82508	3.7376	0.36815
M139	474	ATM	-1.82508	-1.65126	5.06484	0.760254
M139	474	ATM	-1.65126	-1.47745	7.88711	1.74463
M139	474	ATM	-1.47745	-1.30363	9.59573	3.1759
M139	474	ATM	-1.30363	-1.12981	12.2807	6.04772
M139	474	ATM	-1.12981	-0.955994	15.2555	11.1777
M139	474	ATM	-0.955994	-0.782177	14.4775	15.719
M139	474	ATM	-0.782177	-0.60836	13.1503	21.1256
M139	474	ATM	-0.60836	-0.434543	7.55149	17.7436
M139	474	ATM	-0.434543	-0.260726	2.1968	7.52617
M139	474	ATM	-0.260726	-0.0869085	0.518688	2.72307
M139	474	ATM	-0.0869085	0.0869085	0.167811	1.28238
M139	474	ATM	0.0869085	0.260726	0.167811	1.93408
M139	474	ATM	0.260726	0.434543	0.1373	2.47007
M139	474	ATM	0.434543	0.60836	0.0610221	1.72081
M139	474	ATM	0.60836	0.782177	0.0457666	1.71175
M139	474	ATM	0.782177	0.955994	0
M139	474	ATM	0.955994	1.12981	0.0305111	2.40797
M139	474	ISMI	-3.91088	-3.73707	0
M139	474	ISMI	-3.73707	-3.56325	0.0154369	4.51968e-05
M139	474	ISMI	-3.56325	-3.38943	0.0308737	0.000120189
M139	474	ISMI	-3.38943	-3.21562	0
M139	474	ISMI	-3.21562	-3.0418	0.154369	0.00129227
M139	474	ISMI	-3.0418	-2.86798	0.24699	0.00314418
M139	474	ISMI	-2.86798	-2.69416	0.324174	0.00607828
M139	474	ISMI	-2.69416	-2.52035	1.21951	0.0347726
M139	474	ISMI	-2.52035	-2.34653	2.08398	0.0851371
M139	474	ISMI	-2.34653	-2.17271	3.17999	0.198209
M139	474	ISMI	-2.17271	-1.9989	3.78203	0.352692
M139	474	ISMI	-1.9989	-1.82508	5.32572	0.736283
M139	474	ISMI	-1.82508	-1.65126	6.94659	1.42886
M139	474	ISMI	-1.65126	-1.47745	7.88824	2.4158
M139	474	ISMI	-1.47745	-1.30363	10.5434	4.77609
M139	474	ISMI	-1.30363	-1.12981	12.3186	8.40216
M139	474	ISMI	-1.12981	-0.955994	14.0012	14.0379
M139	474	ISMI	-0.955994	-0.782177	15.6067	23.3961
M139	474	ISMI	-0.782177	-0.60836	10.5897	23.3358
M139	474	ISMI	-0.60836	-0.434543	4.53844	14.6008
M139	474	ISMI	-0.434543	-0.260726	1.01883	4.74469
M139	474	ISMI	-0.260726	-0.0869085	0.169805	1.26159
M139	474	ISMI	-0.0869085	0.0869085	0.0154369	0.182356
M139	474	ISMI	0.0869085	0.260726	0
M139	474	ISMI	0.260726	0.434543	0
M139	474	ISMI	0.434543	0.60836	0
M139	474	ISMI	0.60836	0.782177	0
M139	474	ISMI	0.782177	0.955994	0
M139	474	ISMI	0.955994	1.12981	0
M139	2000	ATM	-3.91088	-3.73707	0.0691563	0.000304034
M139	2000	ATM	-3.73707	-3.56325	0.899032	0.00523613
M139	2000	ATM	-3.56325	-3.38943	1.52144	0.0131654
M139	2000	ATM	-3.38943	-3.21562	2.90456	0.0356732
M139	2000	ATM	-3.21562	-3.0418	3.63071	0.0666059
M139	2000	ATM	-3.0418	-2.86798	5.35961	0.146314
M139	2000	ATM	-2.86798	-2.69416	5.91286	0.244578
M139	2000	ATM	-2.69416	-2.52035	6.81189	0.419018
M139	2000	ATM	-2.52035	-2.34653	7.4343	0.683396
M139	2000	ATM	-2.34653	-2.17271	9.82019	1.33685
M139	2000	ATM	-2.17271	-1.9989	8.40249	1.71596
M139	2000	ATM	-1.9989	-1.82508	8.74827	2.61995
M139	2000	ATM	-1.82508	-1.65126	9.0249	4.05885
M139	2000	ATM	-1.65126	-1.47745	8.43707	5.60172
M139	2000	ATM	-1.47745	-1.30363	7.46888	7.4222
M139	2000	ATM	-1.30363	-1.12981	5.94744	8.66826
M139	2000	ATM	-1.12981	-0.955994	3.0083	6.4446
M139	2000	ATM	-0.955994	-0.782177	1.00277	3.2359
M139	2000	ATM	-0.782177	-0.60836	0.726141	3.63826
M139	2000	ATM	-0.60836	-0.434543	0.55325	4.03733
M139	2000	ATM	-0.434543	-0.260726	0.587828	6.28246
M139	2000	ATM	-0.260726	-0.0869085	0.899032	15.6386
M139	2000	ATM	-0.0869085	0.0869085	0.449516	11.3536
M139	2000	ATM	0.0869085	0.260726	0.207469	7.52161
M139	2000	ATM	0.260726	0.434543	0.172891	8.80955
M139	2000	ATM	0.434543	0.60836	0
M139	2000	ATM	0.60836	0.782177	0
M139	2000	ATM	0.782177	0.955994	0
M139	2000	ATM	0.955994	1.12981	0
M139	2000	ISMI	-3.91088	-3.73707	0
M139	2000	ISMI	-3.73707	-3.56325	0.942783	0.00920509
M139	2000	ISMI	-3.56325	-3.38943	1.52796	0.022234
M139	2000	ISMI	-3.38943	-3.21562	2.24317	0.0485319
M139	2000	ISMI	-3.21562	-3.0418	3.51105	0.112155
M139	2000	ISMI	-3.0418	-2.86798	3.80364	0.187678
M139	2000	ISMI	-2.86798	-2.69416	4.81144	0.34746
M139	2000	ISMI	-2.69416	-2.52035	4.77893	0.507389
M139	2000	ISMI	-2.52035	-2.34653	7.50975	1.19888
M139	2000	ISMI	-2.34653	-2.17271	7.47724	1.78257
M139	2000	ISMI	-2.17271	-1.9989	8.94018	3.14651
M139	2000	ISMI	-1.9989	-1.82508	9.13524	4.73842
M139	2000	ISMI	-1.82508	-1.65126	9.20026	7.18296
M139	2000	ISMI	-1.65126	-1.47745	10.8583	12.7664
M139	2000	ISMI	-1.47745	-1.30363	10.5007	18.1382
M139	2000	ISMI	-1.30363	-1.12981	8.64759	22.181
M139	2000	ISMI	-1.12981	-0.955994	4.16125	15.5834
M139	2000	ISMI	-0.955994	-0.782177	1.52796	8.22317
M139	2000	ISMI	-0.782177	-0.60836	0.357607	3.05681
M139	2000	ISMI	-0.60836	-0.434543	0.0650195	0.767025
M139	2000	ISMI	-0.434543	-0.260726	0
M139	2000	ISMI	-0.260726	-0.0869085	0
M139	2000	ISMI	-0.0869085	0.0869085	0
M139	2000	ISMI	0.0869085	0.260726	0
M139	2000	ISMI	0.260726	0.434543	0
M139	2000	ISMI	0.434543	0.60836	0
M139	2000	ISMI	0.60836	0.782177	0
M139	2000	ISMI	0.782177	0.955994	0
M139	2000	ISMI	0.955994	1.12981	0
M139	3001	ATM	-3.91088	-3.73707	0.197161	0.000653774
M139	3001	ATM	-3.73707	-3.56325	0.670347	0.00350585
M139	3001	ATM	-3.56325	-3.38943	0.90694	0.00683915
M139	3001	ATM	-3.38943	-3.21562	2.08991	0.0238708
M139	3001	ATM	-3.21562	-3.0418	3.03628	0.0525731
M139	3001	ATM	-3.0418	-2.86798	4.45584	0.113573
M139	3001	ATM	-2.86798	-2.69416	5.71767	0.216274
M139	3001	ATM	-2.69416	-2.52035	8.12303	0.470953
M139	3001	ATM	-2.52035	-2.34653	7.847	0.659991
M139	3001	ATM	-2.34653	-2.17271	9.14826	1.15933
M139	3001	ATM	-2.17271	-1.9989	9.58202	1.80085
M139	3001	ATM	-1.9989	-1.82508	8.9511	2.48695
M139	3001	ATM	-1.82508	-1.65126	10.2129	4.218
M139	3001	ATM	-1.65126	-1.47745	8.9511	5.47187
M139	3001	ATM	-1.47745	-1.30363	7.61041	7.09014
M139	3001	ATM	-1.30363	-1.12981	3.70662	5.00301
M139	3001	ATM	-1.12981	-0.955994	2.2082	4.46499
M139	3001	ATM	-0.955994	-0.782177	1.06467	3.12989
M139	3001	ATM	-0.782177	-0.60836	0.985804	4.56203
M139	3001	ATM	-0.60836	-0.434543	1.2224	8.02293
M139	3001	ATM	-0.434543	-0.260726	1.26183	12.9103
M139	3001	ATM	-0.260726	-0.0869085	1.41956	22.0122
M139	3001	ATM	-0.0869085	0.0869085	0.433754	10.0497
M139	3001	ATM	0.0869085	0.260726	0.197161	6.0695
M139	3001	ATM	0.260726	0.434543	0
M139	3001	ATM	0.434543	0.60836	0
M139	3001	ATM	0.60836	0.782177	0
M139	3001	ATM	0.782177	0.955994	0
M139	3001	ATM	0.955994	1.12981	0
M139	3001	ISMI	-3.91088	-3.73707	0.157916	0.000941977
M139	3001	ISMI	-3.73707	-3.56325	0.394789	0.00365657
M139	3001	ISMI	-3.56325	-3.38943	0.789578	0.0111275
M139	3001	ISMI	-3.38943	-3.21562	1.65811	0.0342324
M139	3001	ISMI	-3.21562	-3.0418	3.03987	0.0922781
M139	3001	ISMI	-3.0418	-2.86798	4.38216	0.198759
M139	3001	ISMI	-2.86798	-2.69416	5.52704	0.378378
M139	3001	ISMI	-2.69416	-2.52035	7.42203	0.749184
M139	3001	ISMI	-2.52035	-2.34653	7.42203	1.1145
M139	3001	ISMI	-2.34653	-2.17271	9.39597	2.09707
M139	3001	ISMI	-2.17271	-1.9989	10.304	3.40532
M139	3001	ISMI	-1.9989	-1.82508	9.86972	4.86383
M139	3001	ISMI	-1.82508	-1.65126	8.17213	5.94675
M139	3001	ISMI	-1.65126	-1.47745	9.27754	10.1775
M139	3001	ISMI	-1.47745	-1.30363	8.44848	14.0156
M139	3001	ISMI	-1.30363	-1.12981	6.47454	15.5534
M139	3001	ISMI	-1.12981	-0.955994	3.82945	13.6508
M139	3001	ISMI	-0.955994	-0.782177	2.2503	11.5644
M139	3001	ISMI	-0.782177	-0.60836	0.750099	5.79119
M139	3001	ISMI	-0.60836	-0.434543	0.0789578	0.918429
M139	3001	ISMI	-0.434543	-0.260726	0.157916	3.0238
M139	3001	ISMI	-0.260726	-0.0869085	0.118437	2.68785
M139	3001	ISMI	-0.0869085	0.0869085	0.0394789	1.71586
M139	3001	ISMI	0.0869085	0.260726	0.0394789	2.00498
M139	3001	ISMI	0.260726	0.434543	0
M139	3001	ISMI	0.434543	0.60836	0
M139	3001	ISMI	0.60836	0.782177	0
M139	3001	ISMI	0.782177	0.955994	0
M139	3001	ISMI	0.955994	1.12981	0
M139	3999	ATM	-3.91088	-3.73707	0.034904	8.27749e-05
M139	3999	ATM	-3.73707	-3.56325	0.139616	0.000468852
M139	3999	ATM	-3.56325	-3.38943	0.767888	0.00370252
M139	3999	ATM	-3.38943	-3.21562	1.67539	0.0120779
M139	3999	ATM	-3.21562	-3.0418	2.02443	0.0220354
M139	3999	ATM	-3.0418	-2.86798	3.52531	0.0544008
M139	3999	ATM	-2.86798	-2.69416	4.50262	0.104842
M139	3999	ATM	-2.69416	-2.52035	6.21291	0.218301
M139	3999	ATM	-2.52035	-2.34653	7.8534	0.406538
M139	3999	ATM	-2.34653	-2.17271	9.35428	0.726331
M139	3999	ATM	-2.17271	-1.9989	9.10995	1.05186
M139	3999	ATM	-1.9989	-1.82508	10.7504	1.86759
M139	3999	ATM	-1.82508	-1.65126	9.5986	2.49892
M139	3999	ATM	-1.65126	-1.47745	8.76091	3.36704
M139	3999	ATM	-1.47745	-1.30363	7.74869	4.42225
M139	3999	ATM	-1.30363	-1.12981	5.41012	4.54514
M139	3999	ATM	-1.12981	-0.955994	3.14136	3.93171
M139	3999	ATM	-0.955994	-0.782177	1.7452	3.22707
M139	3999	ATM	-0.782177	-0.60836	1.53578	4.23367
M139	3999	ATM	-0.60836	-0.434543	1.15183	4.81397
M139	3999	ATM	-0.434543	-0.260726	1.46597	9.21956
M139	3999	ATM	-0.260726	-0.0869085	1.08202	10.2396
M139	3999	ATM	-0.0869085	0.0869085	1.39616	19.7165
M139	3999	ATM	0.0869085	0.260726	0.628272	12.7865
M139	3999	ATM	0.260726	0.434543	0.34904	10.8003
M139	3999	ATM	0.434543	0.60836	0.034904	1.72953
M139	3999	ATM	0.60836	0.782177	0
M139	3999	ATM	0.782177	0.955994	0
M139	3999	ATM	0.955994	1.12981	0
M139	3999	ISMI	-3.91088	-3.73707	0.0462535	0.000276751
M139	3999	ISMI	-3.73707	-3.56325	0.323774	0.00266013
M139	3999	ISMI	-3.56325	-3.38943	0.832562	0.00971679
M139	3999	ISMI	-3.38943	-3.21562	1.06383	0.0184081
M139	3999	ISMI	-3.21562	-3.0418	1.15634	0.0289393
M139	3999	ISMI	-3.0418	-2.86798	2.72895	0.101454
M139	3999	ISMI	-2.86798	-2.69416	4.16281	0.229602
M139	3999	ISMI	-2.69416	-2.52035	5.3654	0.440519
M139	3999	ISMI	-2.52035	-2.34653	6.10546	0.748368
M139	3999	ISMI	-2.34653	-2.17271	8.32562	1.50788
M139	3999	ISMI	-2.17271	-1.9989	9.3432	2.49877
M139	3999	ISMI	-1.9989	-1.82508	11.2858	4.55222
M139	3999	ISMI	-1.82508	-1.65126	10.7308	6.40643
M139	3999	ISMI	-1.65126	-1.47745	9.62072	8.57078
M139	3999	ISMI	-1.47745	-1.30363	9.01943	12.128
M139	3999	ISMI	-1.30363	-1.12981	8.55689	16.9539
M139	3999	ISMI	-1.12981	-0.955994	6.42923	18.6559
M139	3999	ISMI	-0.955994	-0.782177	3.42276	14.997
M139	3999	ISMI	-0.782177	-0.60836	1.01758	6.55411
M139	3999	ISMI	-0.60836	-0.434543	0.277521	2.61869
M139	3999	ISMI	-0.434543	-0.260726	0.13876	1.7668
M139	3999	ISMI	-0.260726	-0.0869085	0.0462535	1.20953
M139	3999	ISMI	-0.0869085	0.0869085	0
M139	3999	ISMI	0.0869085	0.260726	0
M139	3999	ISMI	0.260726	0.434543	0
M139	3999	ISMI	0.434543	0.60836	0
M139	3999	ISMI	0.60836	0.782177	0
M139	3999	ISMI	0.782177	0.955994	0
M139	3999	ISMI	0.955994	1.12981	0
POSEIDON	4002	ATM	-3.91088	-3.73707	0
POSEIDON	4002	ATM	-3.73707	-3.56325	0.447427	0.00210548
POSEIDON	4002	ATM	-3.56325	-3.38943	0.671141	0.00431032
POSEIDON	4002	ATM	-3.38943	-3.21562	1.51007	0.0143742
POSEIDON	4002	ATM	-3.21562	-3.0418	1.73378	0.0248015
POSEIDON	4002	ATM	-3.0418	-2.86798	2.79642	0.0597405
POSEIDON	4002	ATM	-2.86798	-2.69416	3.97092	0.128191
POSEIDON	4002	ATM	-2.69416	-2.52035	5.64877	0.269198
POSEIDON	4002	ATM	-2.52035	-2.34653	7.88591	0.543951
POSEIDON	4002	ATM	-2.34653	-2.17271	7.77405	0.814441
POSEIDON	4002	ATM	-2.17271	-1.9989	8.83669	1.36254
POSEIDON	4002	ATM	-1.9989	-1.82508	11.1298	2.58506
POSEIDON	4002	ATM	-1.82508	-1.65126	9.56376	3.25384
POSEIDON	4002	ATM	-1.65126	-1.47745	11.5213	5.85021
POSEIDON	4002	ATM	-1.47745	-1.30363	9.89933	7.58187
POSEIDON	4002	ATM	-1.30363	-1.12981	7.10291	8.00933
POSEIDON	4002	ATM	-1.12981	-0.955994	4.02685	6.90958
POSEIDON	4002	ATM	-0.955994	-0.782177	1.73378	4.28488
POSEIDON	4002	ATM	-0.782177	-0.60836	0.838926	3.0641
POSEIDON	4002	ATM	-0.60836	-0.434543	0.447427	2.56679
POSEIDON	4002	ATM	-0.434543	-0.260726	0.223714	1.80103
POSEIDON	4002	ATM	-0.260726	-0.0869085	0.894855	11.3535
POSEIDON	4002	ATM	-0.0869085	0.0869085	0.615213	11.557
POSEIDON	4002	ATM	0.0869085	0.260726	0.447427	12.5444
POSEIDON	4002	ATM	0.260726	0.434543	0.111857	4.94912
POSEIDON	4002	ATM	0.434543	0.60836	0.167785	10.4657
POSEIDON	4002	ATM	0.60836	0.782177	0
POSEIDON	4002	ATM	0.782177	0.955994	0
POSEIDON	4002	ATM	0.955994	1.12981	0
POSEIDON	4002	ISMI	-3.91088	-3.73707	0
POSEIDON	4002	ISMI	-3.73707	-3.56325	0.520833	0.00408997
POSEIDON	4002	ISMI	-3.56325	-3.38943	0.868056	0.0102792
POSEIDON	4002	ISMI	-3.38943	-3.21562	1.6059	0.0280355
POSEIDON	4002	ISMI	-3.21562	-3.0418	2.95139	0.0737802
POSEIDON	4002	ISMI	-3.0418	-2.86798	2.69097	0.102793
POSEIDON	4002	ISMI	-2.86798	-2.69416	3.99306	0.228783
POSEIDON	4002	ISMI	-2.69416	-2.52035	6.90104	0.605132
POSEIDON	4002	ISMI	-2.52035	-2.34653	7.07465	0.894311
POSEIDON	4002	ISMI	-2.34653	-2.17271	8.63715	1.64803
POSEIDON	4002	ISMI	-2.17271	-1.9989	9.11458	2.59322
POSEIDON	4002	ISMI	-1.9989	-1.82508	9.375	3.98175
POSEIDON	4002	ISMI	-1.82508	-1.65126	9.72222	6.14501
POSEIDON	4002	ISMI	-1.65126	-1.47745	10.2865	9.69418
POSEIDON	4002	ISMI	-1.47745	-1.30363	9.07118	12.5313
POSEIDON	4002	ISMI	-1.30363	-1.12981	8.68056	17.7471
POSEIDON	4002	ISMI	-1.12981	-0.955994	3.99306	12.0749
POSEIDON	4002	ISMI	-0.955994	-0.782177	2.60417	11.971
POSEIDON	4002	ISMI	-0.782177	-0.60836	1.34549	9.14704
POSEIDON	4002	ISMI	-0.60836	-0.434543	0.434028	4.2171
POSEIDON	4002	ISMI	-0.434543	-0.260726	0.0868056	1.2659
POSEIDON	4002	ISMI	-0.260726	-0.0869085	0
POSEIDON	4002	ISMI	-0.0869085	0.0869085	0
POSEIDON	4002	ISMI	0.0869085	0.260726	0
POSEIDON	4002	ISMI	0.260726	0.434543	0
POSEIDON	4002	ISMI	0.434543	0.60836	0.0434028	5.03619
POSEIDON	4002	ISMI	0.60836	0.782177	0
POSEIDON	4002	ISMI	0.782177	0.955994	0
POSEIDON	4002	ISMI	0.955994	1.12981	0

## Sheet: panel_c
Cruise	Station	Depth (m)	Incubation	Probe	Leu uptake
M139	A3	2000	ATM	Alt	0.000643539
M139	A3	2000	ATM	Cf	0.00258528
M139	A3	2000	ATM	Cren	6.62e-07
M139	A3	2000	ATM	Eury	6.7e-05
M139	A3	2000	ATM	S11	0.000179937
M139	A3	2000	ATM	S202	0.00194098
M139	A3	2000	ATM	S406	0.0062357
M139	A3	2000	ISMI	Alt	0
M139	A3	2000	ISMI	Cf	6.81e-05
M139	A3	2000	ISMI	Cren	2.78e-05
M139	A3	2000	ISMI	Eury	3.29e-05
M139	A3	2000	ISMI	S11	1e-05
M139	A3	2000	ISMI	S202	0.000965207
M139	A3	2000	ISMI	S406	2e-05
M139	A5_6	474	ATM	Alt	0.000964209
M139	A5_6	474	ATM	Cf	0.00315714
M139	A5_6	474	ATM	Cren	0.0200558
M139	A5_6	474	ATM	Eury	0.00613615
M139	A5_6	474	ATM	S11	0.0079796
M139	A5_6	474	ATM	S202	0.00976494
M139	A5_6	474	ATM	S406	0.0125918
M139	A5_6	474	ISMI	Alt	0.00481758
M139	A5_6	474	ISMI	Cf	0.00320763
M139	A5_6	474	ISMI	Cren	0.0103024
M139	A5_6	474	ISMI	Eury	0.00631477
M139	A5_6	474	ISMI	S11	0.00306214
M139	A5_6	474	ISMI	S202	0.0061236
M139	A5_6	474	ISMI	S406	0.00519327
M139	A5_6	3001	ATM	Alt	0.00140803
M139	A5_6	3001	ATM	Cf	0.000750396
M139	A5_6	3001	ATM	Cren	0.000374586
M139	A5_6	3001	ATM	Eury	3.76e-06
M139	A5_6	3001	ATM	S11	0.000658587
M139	A5_6	3001	ATM	S202	0.000651458
M139	A5_6	3001	ATM	S406	0.00228791
M139	A5_6	3001	ISMI	Alt	0.000310973
M139	A5_6	3001	ISMI	Cf	8e-06
M139	A5_6	3001	ISMI	Cren	0.000207873
M139	A5_6	3001	ISMI	Eury	4.03e-05
M139	A5_6	3001	ISMI	S11	0
M139	A5_6	3001	ISMI	S202	0.00130711
M139	A5_6	3001	ISMI	S406	7.03e-05
M139	A5_6	3999	ATM	Alt	0.00174879
M139	A5_6	3999	ATM	Cf	0.0102265
M139	A5_6	3999	ATM	Cren	0.00124851
M139	A5_6	3999	ATM	Eury	0.000373483
M139	A5_6	3999	ATM	S11	0.00607755
M139	A5_6	3999	ATM	S202	0.00116653
M139	A5_6	3999	ATM	S406	0.0050456
M139	A5_6	3999	ISMI	Alt	0.000109389
M139	A5_6	3999	ISMI	Cf	0.000558991
M139	A5_6	3999	ISMI	Cren	0.000391593
M139	A5_6	3999	ISMI	Eury	0.000102816
M139	A5_6	3999	ISMI	S11	0.000343075
M139	A5_6	3999	ISMI	S202	0.00077803
M139	A5_6	3999	ISMI	S406	0.000686431
MOBYDICK	M2-2	400	ATM	Alt	0.022718
MOBYDICK	M2-2	400	ATM	Cf	0.0167161
MOBYDICK	M2-2	400	ATM	Cren	0.00920714
MOBYDICK	M2-2	400	ATM	Eury	0.00791833
MOBYDICK	M2-2	400	ATM	S11	0.00884024
MOBYDICK	M2-2	400	ATM	S202	0.0156129
MOBYDICK	M2-2	400	ATM	S406	0.0133249
MOBYDICK	M2-2	400	ISMI	Alt	0.00355688
MOBYDICK	M2-2	400	ISMI	Cf	0.00773706
MOBYDICK	M2-2	400	ISMI	Cren	0.0140449
MOBYDICK	M2-2	400	ISMI	Eury	0.00301666
MOBYDICK	M2-2	400	ISMI	S11	0.0119468
MOBYDICK	M2-2	400	ISMI	S202	0.0251384
MOBYDICK	M2-2	400	ISMI	S406	0.00110116
MOBYDICK	M3-3	1498	ATM	Alt	0.00122696
MOBYDICK	M3-3	1498	ATM	Cf	0.0115152
MOBYDICK	M3-3	1498	ATM	Cren	0.000557375
MOBYDICK	M3-3	1498	ATM	Eury	6.86e-06
MOBYDICK	M3-3	1498	ATM	S11	0.00194526
MOBYDICK	M3-3	1498	ATM	S202	0.00144568
MOBYDICK	M3-3	1498	ATM	S406	3.16e-05
MOBYDICK	M3-3	1498	ISMI	Alt	5.47e-06
MOBYDICK	M3-3	1498	ISMI	Cf	0
MOBYDICK	M3-3	1498	ISMI	Cren	4.07e-05
MOBYDICK	M3-3	1498	ISMI	Eury	0.000776823
MOBYDICK	M3-3	1498	ISMI	S11	0
MOBYDICK	M3-3	1498	ISMI	S202	0.00318974
MOBYDICK	M3-3	1498	ISMI	S406	0
POSEIDON	27	4002	ATM	Alt	0.00150806
POSEIDON	27	4002	ATM	Cf	1.2e-05
POSEIDON	27	4002	ATM	Cren	4.55e-06
POSEIDON	27	4002	ATM	Eury	7.09e-05
POSEIDON	27	4002	ATM	S11	0.000142265
POSEIDON	27	4002	ATM	S202	0.0012928
POSEIDON	27	4002	ATM	S406	0.000980114
POSEIDON	27	4002	ISMI	Alt	0.000194271
POSEIDON	27	4002	ISMI	Cf	0.000163358
POSEIDON	27	4002	ISMI	Cren	2.12e-05
POSEIDON	27	4002	ISMI	Eury	0.000198364
POSEIDON	27	4002	ISMI	S11	0.000154557
POSEIDON	27	4002	ISMI	S202	0.000885662
POSEIDON	27	4002	ISMI	S406	0.000137997
Rad18	111	3443	ATM	Alt	1.56e-05
Rad18	111	3443	ATM	Cf	0.00128162
Rad18	111	3443	ATM	Cren	0
Rad18	111	3443	ATM	Eury	0.000518792
Rad18	111	3443	ATM	S11	0.000763769
Rad18	111	3443	ATM	S202	0.00226534
Rad18	111	3443	ATM	S406	0.0022059
Rad18	111	3443	ISMI	Alt	0.000128084
Rad18	111	3443	ISMI	Cf	0.000990546
Rad18	111	3443	ISMI	Cren	0
Rad18	111	3443	ISMI	Eury	0.000304667
Rad18	111	3443	ISMI	S11	0.000302713
Rad18	111	3443	ISMI	S202	0.00169582
Rad18	111	3443	ISMI	S406	0.000284558
Rad18	C2	743	ATM	Alt	0.000651714
Rad18	C2	743	ATM	Cf	0.0451889
Rad18	C2	743	ATM	Cren	0.00105709
Rad18	C2	743	ATM	Eury	4.76e-05
Rad18	C2	743	ATM	S11	0.0121248
Rad18	C2	743	ATM	S202	0.0235277
Rad18	C2	743	ATM	S406	0.104074
Rad18	C2	743	ISMI	Alt	0.00239944
Rad18	C2	743	ISMI	Cf	0.0300567
Rad18	C2	743	ISMI	Cren	0.00662487
Rad18	C2	743	ISMI	Eury	0.00408493
Rad18	C2	743	ISMI	S11	0.0104052
Rad18	C2	743	ISMI	S202	0.0208694
Rad18	C2	743	ISMI	S406	0.0471441
