# Supplementary material for: Limited carbon cycling due to high-pressure effects on the deep-sea microbiome
Source: Nat Geosci. 2022 Nov 28;15(12):1041–7. doi: 10.1038/s41561-022-01081-3 (PMC9726642; doi:10.1038/s41561-022-01081-3)
Supplement: Supplementary file 6 — csv file containing the embedded data [file 41561_2022_1081_MOESM6_ESM.csv]

Cruise	Station	Depth (m)	Incubation	Probe	Leu+ cells (%)
M139	A3	2000	ATM	Alt	20.68965517
M139	A3	2000	ATM	Cf	28.88888889
M139	A3	2000	ATM	Cren	1.162790698
M139	A3	2000	ATM	Eury	22.22222222
M139	A3	2000	ATM	S11	44.73684211
M139	A3	2000	ATM	S202	47.01492537
M139	A3	2000	ATM	S406	48.97959184
M139	A3	2000	ISMI	Alt	0
M139	A3	2000	ISMI	Cf	28.57142857
M139	A3	2000	ISMI	Cren	2.857142857
M139	A3	2000	ISMI	Eury	11.11111111
M139	A3	2000	ISMI	S11	40
M139	A3	2000	ISMI	S202	51.38888889
M139	A3	2000	ISMI	S406	15.38461538
M139	A5_6	474	ATM	Alt	10
M139	A5_6	474	ATM	Cf	31.25
M139	A5_6	474	ATM	Cren	32.73809524
M139	A5_6	474	ATM	Eury	33.87096774
M139	A5_6	474	ATM	S11	37.87878788
M139	A5_6	474	ATM	S202	70.21276596
M139	A5_6	474	ATM	S406	21.8487395
M139	A5_6	474	ISMI	Alt	16.21621622
M139	A5_6	474	ISMI	Cf	40
M139	A5_6	474	ISMI	Cren	22.07792208
M139	A5_6	474	ISMI	Eury	29.31034483
M139	A5_6	474	ISMI	S11	38.70967742
M139	A5_6	474	ISMI	S202	67.85714286
M139	A5_6	474	ISMI	S406	27.94117647
M139	A5_6	3001	ATM	Alt	22.22222222
M139	A5_6	3001	ATM	Cf	21.42857143
M139	A5_6	3001	ATM	Cren	13.82113821
M139	A5_6	3001	ATM	Eury	8.108108108
M139	A5_6	3001	ATM	S11	29.54545455
M139	A5_6	3001	ATM	S202	34.28571429
M139	A5_6	3001	ATM	S406	43.75
M139	A5_6	3001	ISMI	Alt	29.62962963
M139	A5_6	3001	ISMI	Cf	33.33333333
M139	A5_6	3001	ISMI	Cren	11.42857143
M139	A5_6	3001	ISMI	Eury	13.63636364
M139	A5_6	3001	ISMI	S11	0
M139	A5_6	3001	ISMI	S202	54.54545455
M139	A5_6	3001	ISMI	S406	14.70588235
M139	A5_6	3999	ATM	Alt	43.24324324
M139	A5_6	3999	ATM	Cf	49.29577465
M139	A5_6	3999	ATM	Cren	22.05882353
M139	A5_6	3999	ATM	Eury	21.42857143
M139	A5_6	3999	ATM	S11	46.875
M139	A5_6	3999	ATM	S202	45.16129032
M139	A5_6	3999	ATM	S406	40
M139	A5_6	3999	ISMI	Alt	13.33333333
M139	A5_6	3999	ISMI	Cf	54.05405405
M139	A5_6	3999	ISMI	Cren	10.49382716
M139	A5_6	3999	ISMI	Eury	15.78947368
M139	A5_6	3999	ISMI	S11	20.38834951
M139	A5_6	3999	ISMI	S202	44.92753623
M139	A5_6	3999	ISMI	S406	47.19101124
MOBYDICK	M2-2	400	ATM	Alt	50
MOBYDICK	M2-2	400	ATM	Cf	56.14035088
MOBYDICK	M2-2	400	ATM	Cren	22.22222222
MOBYDICK	M2-2	400	ATM	Eury	45.94594595
MOBYDICK	M2-2	400	ATM	S11	69.56521739
MOBYDICK	M2-2	400	ATM	S202	88.46153846
MOBYDICK	M2-2	400	ATM	S406	48.38709677
MOBYDICK	M2-2	400	ISMI	Alt	18.75
MOBYDICK	M2-2	400	ISMI	Cf	51.2195122
MOBYDICK	M2-2	400	ISMI	Cren	19.73684211
MOBYDICK	M2-2	400	ISMI	Eury	37.5
MOBYDICK	M2-2	400	ISMI	S11	36
MOBYDICK	M2-2	400	ISMI	S202	90.4109589
MOBYDICK	M2-2	400	ISMI	S406	44.44444444
MOBYDICK	M3-3	1498	ATM	Alt	20
MOBYDICK	M3-3	1498	ATM	Cf	33.33333333
MOBYDICK	M3-3	1498	ATM	Cren	10.25641026
MOBYDICK	M3-3	1498	ATM	Eury	33.33333333
MOBYDICK	M3-3	1498	ATM	S11	50
MOBYDICK	M3-3	1498	ATM	S202	83.33333333
MOBYDICK	M3-3	1498	ATM	S406	25
MOBYDICK	M3-3	1498	ISMI	Alt	10
MOBYDICK	M3-3	1498	ISMI	Cf	0
MOBYDICK	M3-3	1498	ISMI	Cren	4.166666667
MOBYDICK	M3-3	1498	ISMI	Eury	24.24242424
MOBYDICK	M3-3	1498	ISMI	S11	0
MOBYDICK	M3-3	1498	ISMI	S202	82.22222222
MOBYDICK	M3-3	1498	ISMI	S406	0
POSEIDON	27	4002	ATM	Alt	16.66666667
POSEIDON	27	4002	ATM	Cf	26.66666667
POSEIDON	27	4002	ATM	Cren	1.204819277
POSEIDON	27	4002	ATM	Eury	30
POSEIDON	27	4002	ATM	S11	26.19047619
POSEIDON	27	4002	ATM	S202	52.30769231
POSEIDON	27	4002	ATM	S406	37.11340206
POSEIDON	27	4002	ISMI	Alt	29.78723404
POSEIDON	27	4002	ISMI	Cf	28.20512821
POSEIDON	27	4002	ISMI	Cren	1.515151515
POSEIDON	27	4002	ISMI	Eury	22.64150943
POSEIDON	27	4002	ISMI	S11	25
POSEIDON	27	4002	ISMI	S202	49.67741935
POSEIDON	27	4002	ISMI	S406	28.88888889
Rad18	111	3443	ATM	Alt	15
Rad18	111	3443	ATM	Cf	38.88888889
Rad18	111	3443	ATM	Cren	0
Rad18	111	3443	ATM	Eury	6.666666667
Rad18	111	3443	ATM	S11	40.12738854
Rad18	111	3443	ATM	S202	48.4375
Rad18	111	3443	ATM	S406	40.31007752
Rad18	111	3443	ISMI	Alt	28.26086957
Rad18	111	3443	ISMI	Cf	45.58823529
Rad18	111	3443	ISMI	Cren	0
Rad18	111	3443	ISMI	Eury	43.24324324
Rad18	111	3443	ISMI	S11	21.51898734
Rad18	111	3443	ISMI	S202	50
Rad18	111	3443	ISMI	S406	36.36363636
Rad18	C2	743	ATM	Alt	11.11111111
Rad18	C2	743	ATM	Cf	51.80722892
Rad18	C2	743	ATM	Cren	1.960784314
Rad18	C2	743	ATM	Eury	16.66666667
Rad18	C2	743	ATM	S11	57.2815534
Rad18	C2	743	ATM	S202	69.04761905
Rad18	C2	743	ATM	S406	42.34234234
Rad18	C2	743	ISMI	Alt	12.85714286
Rad18	C2	743	ISMI	Cf	45.16129032
Rad18	C2	743	ISMI	Cren	6.63507109
Rad18	C2	743	ISMI	Eury	30.76923077
Rad18	C2	743	ISMI	S11	59.7826087
Rad18	C2	743	ISMI	S202	70.51282051
Rad18	C2	743	ISMI	S406	51.18110236
